# Supplementary material for: A New Class of Cell Wall-Recycling l,d-Carboxypeptidase Determines β-Lactam Susceptibility and Morphogenesis in Acinetobacter baumannii
Source: mBio. 2021 Dec 7;12(6):e02786-21. doi: 10.1128/mBio.02786-21 (PMC8649774; doi:10.1128/mBio.02786-21)
Supplement: DATA SET S2 [file mbio.02786-21-sd002.xlsx]

## Sheet: ∆ldtAb vs WT
Dataset S2. Tn-seq genetic interactions with ldtAb
RefSeq locus	Name	Protein ID	Description	Sites	Mean Ctrl (WT library)	Mean Exp (∆ldtAb library)	log2FC	Sum Ctrl (WT library)	Sum Exp (∆ldtAb library)	Delta Mean	p-value	q-value
ACX60_RS00005	dnaA	WP_000964767.1	chromosomal replication initiator protein DnaA	94	1	0	-1	3649.3	0	-1	0.77504	1
ACX60_RS00010	dnaN	WP_001237350.1	DNA polymerase III subunit beta	72	0	0	0	0	0	0	1	1
ACX60_RS00015	recF	WP_000550808.1	DNA recombination protein RecF	63	284.2	351.8	0.31	698176	443265	67.6	0.13668	0.8905
ACX60_RS00020	gyrB	WP_000093728.1	DNA gyrase subunit B	145	0.1	0	-1.85	341	48.36	0	0.88082	1
ACX60_RS00025	cybC	WP_000987637.1	cytochrome b	18	155.7	172	0.14	109271	61933.8	16.4	0.74633	1
ACX60_RS00030		WP_001009202.1	membrane protein	39	160.3	181	0.18	243855	141183	20.7	0.5417	0.99898
ACX60_RS00035	ABCF3	WP_000613974.1	ABC transporter ATP-binding protein	101	304.9	304.3	0	1.20097e+06	614590	-0.6	0.98685	1
ACX60_RS00040		WP_000746550.1	hypothetical protein	60	364.3	413.3	0.18	852419	495966	49	0.31419	0.97394
ACX60_RS00045		WP_000724999.1	RND transporter	63	300	334.7	0.16	737190	421668	34.6	0.44084	0.98648
ACX60_RS00050		WP_001212536.1	hypothetical protein	65	326.1	301.8	-0.11	826715	392334	-24.3	0.57949	1
ACX60_RS00055	erpA	WP_000993572.1	iron-sulfur cluster insertion protein ErpA	16	0.1	0	-0.13	57	0	-0.1	1	1
ACX60_RS00060		WP_000366384.1	hydrolase	65	207.1	250.8	0.28	525055	326011	43.7	0.23262	0.94929
ACX60_RS00065	anmK	WP_001274576.1	anhydro-N-acetylmuramic acid kinase	67	512.3	447.4	-0.2	1.33866e+06	599565	-64.9	0.34581	0.97597
ACX60_RS00070	YARS, tyrS	WP_000064514.1	tyrosine--tRNA ligase	79	0.9	0	-4.5	2626.3	59.63	-0.8	0.50672	0.99852
ACX60_RS00100	GST, gst	WP_000587876.1	glutathione S-transferase	63	165.6	142.2	-0.22	406812	179216	-23.3	0.41815	0.98648
ACX60_RS00105		WP_000698062.1	membrane protein	63	180.1	235.7	0.39	442528	297014	55.6	0.07294	0.78618
ACX60_RS00110	TC.NSS	WP_000132725.1	SNF family Na+-dependent transporter	110	244.6	303.6	0.31	1.04923e+06	667844	59	0.10051	0.85204
ACX60_RS00115		WP_001097630.1	putative methionine/alanine importer small subunit	11	255.2	235.8	-0.11	109481	51870	-19.4	0.83665	1
ACX60_RS00120	rsmB, sun	WP_001077672.1	16S rRNA (cytosine(967)-C(5))-methyltransferase	58	425.3	308.7	-0.46	962004	358103	-116.6	0.06941	0.77823
ACX60_RS00125	MTFMT, fmt	WP_000691200.1	methionyl-tRNA formyltransferase	47	4.7	4.8	0.03	8531.4	4466.28	0.1	0.98838	1
ACX60_RS00130	ilvD	WP_001113592.1	dihydroxy-acid dehydratase	84	457.8	387	-0.24	1.49965e+06	650206	-70.7	0.19282	0.91951
ACX60_RS00135		WP_000055250.1	hypothetical protein	76	273.9	309.5	0.18	811869	470425	35.6	0.52309	0.99898
ACX60_RS00140	K07090	WP_000143320.1	hypothetical protein	46	248.2	274.1	0.14	445204	252212	26	0.59301	1
ACX60_RS00145		WP_001209842.1	hypothetical protein	52	244.5	229.6	-0.09	495943	238794	-14.9	0.74058	1
ACX60_RS00150		WP_000073451.1	pyrimidine permease	84	219.3	258.3	0.24	718288	433961	39.1	0.27764	0.97293
ACX60_RS00155	ppc	WP_000250585.1	phosphoenolpyruvate carboxylase	148	302.7	320.4	0.08	1.74718e+06	948276	17.7	0.58374	1
ACX60_RS00160	mexL	WP_001195317.1	TetR family transcriptional regulator	42	229.8	212.5	-0.11	376372	178522	-17.2	0.69151	1
ACX60_RS00165	mexJ	WP_001050652.1	RND transporter	66	426.2	452.1	0.09	1.09702e+06	596743	25.9	0.68116	1
ACX60_RS00170	mexK	WP_000671288.1	ACR family transporter	166	256.1	303.3	0.24	1.65807e+06	1.0069e+06	47.2	0.05298	0.7216
ACX60_RS00175		WP_000529425.1	membrane protein	22	196.9	163.2	-0.27	168922	71823.6	-33.6	0.56056	1
ACX60_RS00180	dnaJ	WP_001119029.1	molecular chaperone DnaJ	57	44.2	22.6	-0.97	98352.5	25775	-21.6	0.02181	0.56225
ACX60_RS00185		WP_000555686.1	hypothetical protein	21	414.9	466	0.17	339813	195736	51.1	0.57941	1
ACX60_RS00190	dapB	WP_001271389.1	4-hydroxy-tetrahydrodipicolinate reductase	45	1.2	2.7	1.15	2139.2	2439.17	1.5	0.47581	0.98648
ACX60_RS00195		WP_001036017.1	hypothetical protein	50	390.9	401.1	0.04	762178	401100	10.2	0.87234	1
ACX60_RS00200	ydhP	WP_001097137.1	MFS transporter	70	381.6	472	0.31	1.04174e+06	660823	90.4	0.12704	0.88419
ACX60_RS00205	dkgB	WP_001025237.1	2,5-diketo-D-gluconate reductase B	38	189.2	288.8	0.61	280387	219477	99.6	0.03021	0.60535
ACX60_RS00210		WP_000843076.1	LysR family transcriptional regulator	45	290.6	244.4	-0.25	510078	219972	-46.2	0.36824	0.97695
ACX60_RS00215		WP_000770096.1	hypothetical protein	22	285.2	240.1	-0.25	244732	105645	-45.1	0.48393	0.98802
ACX60_RS00220		WP_000143932.1	hypothetical protein	102	356.1	360.6	0.02	1.41659e+06	735688	4.5	0.90963	1
ACX60_RS00225	yjgB	WP_000069827.1	alcohol dehydrogenase	51	331.2	317.5	-0.06	658812	323880	-13.7	0.81954	1
ACX60_RS00230	tag	WP_000857022.1	DNA-3-methyladenine glycosylase	25	171	154.2	-0.15	166736	77082.8	-16.8	0.75034	1
ACX60_RS00235		WP_001287365.1	hypothetical protein	14	288.3	364.1	0.34	157395	101957	75.9	0.45299	0.98648
ACX60_RS00240	lytH	WP_009517919.1	peptidase M23	30	722.3	543.8	-0.41	845094	326251	-178.6	0.12587	0.88419
ACX60_RS00245	mutY	WP_001113875.1	A/G-specific adenine glycosylase	48	319.3	403.1	0.34	597724	387021	83.8	0.11099	0.87331
ACX60_RS00250		WP_000130110.1	HIT family protein	16	342.4	323	-0.08	213654	103352	-19.4	0.83756	1
ACX60_RS00255		WP_000100767.1	dienelactone hydrolase	39	527.4	547.3	0.05	802221	426911	19.9	0.82332	1
ACX60_RS00260		WP_000490267.1	DUF1328 domain-containing protein	11	192.1	177	-0.12	82393	38950.7	-15	0.84438	1
ACX60_RS00265	K09160	WP_000102817.1	hypothetical protein	27	366.3	337.4	-0.12	385753	182197	-28.9	0.75359	1
ACX60_RS00270		WP_041171853.1	glucose dehydrogenase	66	265.1	396.7	0.58	682350	523587	131.6	0.0016	0.16945
ACX60_RS00275	ycaJ	WP_001285406.1	ATPase AAA	74	241.7	277.1	0.2	697629	410128	35.4	0.33348	0.97394
ACX60_RS00280	yfdC	WP_000349490.1	formate transporter	54	267.9	290.1	0.12	564095	313333	22.3	0.61319	1
ACX60_RS00285		WP_000418560.1	hypothetical protein	12	181.8	394.7	1.12	85091.7	94739.1	212.9	0.00949	0.42601
ACX60_RS00290	purC	WP_000917863.1	phosphoribosylaminoimidazolesuccinocarboxamide synthase	36	65.7	46.6	-0.5	92267.5	33523.2	-19.2	0.23988	0.95227
ACX60_RS00295		WP_000983397.1	hypothetical protein	33	134.8	118.1	-0.19	173522	77957.3	-16.7	0.68575	1
ACX60_RS00300	dapA	WP_000193600.1	4-hydroxy-tetrahydrodipicolinate synthase	54	1.3	1	-0.36	2702.7	1083.15	-0.3	0.83576	1
ACX60_RS00305	pncA	WP_001985076.1	bifunctional pyrazinamidase/nicotinamidase	36	301.9	334.1	0.15	423825	240556	32.2	0.61917	1
ACX60_RS00310	TC.BASS	WP_001275071.1	sodium transporter	58	233.6	277.6	0.25	528420	322065	44	0.31109	0.97394
ACX60_RS00315	dinF	WP_001071757.1	MATE family efflux transporter	85	227.3	281.3	0.31	753372	478200	54	0.09985	0.85204
ACX60_RS00320		WP_000924626.1	hypothetical protein	28	177.9	138.7	-0.36	194293	77686.5	-39.2	0.35827	0.97695
ACX60_RS00325	HPD, hppD	WP_000353163.1	4-hydroxyphenylpyruvate dioxygenase	65	180	199.7	0.15	456221	259658	19.8	0.50867	0.99898
ACX60_RS00330		WP_000568800.1	IclR family transcriptional regulator	49	207.7	179	-0.21	396944	175448	-28.7	0.4925	0.98974
ACX60_RS00335		WP_000141645.1	glyoxalase	28	263.8	303.1	0.2	288100	169727	39.3	0.4783	0.98692
ACX60_RS00340	maiA, GSTZ1	WP_000781240.1	maleylacetoacetate isomerase	28	122	174.3	0.52	133184	97635.5	52.4	0.14165	0.89245
ACX60_RS00345	FAH, fahA	WP_000435855.1	fumarylacetoacetase	67	291.2	265.5	-0.13	760972	355820	-25.7	0.56475	1
ACX60_RS00350	aroP	WP_000107088.1	amino acid transporter	80	164.7	165	0	513726	263996	0.3	0.98925	1
ACX60_RS00355		WP_000833243.1	hypothetical protein	38	312.7	323	0.05	463348	245455	10.3	0.86568	1
ACX60_RS00360		WP_000556602.1	hypothetical protein	50	169.5	275.5	0.7	330444	275496	106	0.00772	0.37463
ACX60_RS00365		WP_025467426.1	acyltransferase	85	128.2	156.6	0.29	424862	266149	28.4	0.20565	0.93303
ACX60_RS00370	hutC	WP_001138322.1	histidine utilization repressor	40	206.9	196.4	-0.07	322748	157131	-10.5	0.81454	1
ACX60_RS00375	K09975	WP_000571159.1	hypothetical protein	24	150.7	202.8	0.43	141074	97323.9	52	0.23079	0.94929
ACX60_RS00380	hutU, UROC1	WP_000214181.1	urocanate hydratase	84	369.3	369.9	0	1.20968e+06	621473	0.7	0.99013	1
ACX60_RS00385	hutH, HAL	WP_000421600.1	histidine ammonia-lyase	79	275.1	180	-0.61	847629	284462	-95.1	0.01053	0.44464
ACX60_RS00390	hutT	WP_000081464.1	permease	69	260.5	345.8	0.41	700901	477256	85.4	0.07987	0.80709
ACX60_RS00395	hutI, AMDHD1	WP_000737795.1	imidazolonepropionase	62	302.1	279.4	-0.11	730398	346397	-22.7	0.65505	1
ACX60_RS00400	hutG	WP_001016890.1	formimidoylglutamase	45	257.5	165.6	-0.64	451830	149053	-91.8	0.09033	0.84765
ACX60_RS00405		WP_009517991.1	hypothetical protein	96	149.7	195.4	0.38	560342	375091	45.7	0.06399	0.76678
ACX60_RS00410	gph	WP_009517953.1	haloacid dehalogenase	40	109.2	116.3	0.09	170284	93009.3	7.1	0.78641	1
ACX60_RS00415	murIAb2	WP_001063725.1	glutamate racemase	47	177.6	167.6	-0.08	325476	157579	-9.9	0.77594	1
ACX60_RS00420		WP_000624236.1	amino acid transporter	43	44.7	43.4	-0.04	74974.4	37336.4	-1.3	0.92073	1
ACX60_RS00425		WP_001273438.1	hypothetical protein	93	150.9	201.3	0.42	547448	374399	50.4	0.04685	0.67897
ACX60_RS00430			hypothetical protein	14	206.6	74.2	-1.48	112788	20775.2	-132.4	0.04022	0.66423
ACX60_RS00435		WP_000625514.1	hypothetical protein	15	141.2	176	0.32	82594.1	52813.3	34.9	0.63488	1
ACX60_RS00440	glmS, GFPT	WP_009517977.1	glutamine--fructose-6-phosphate aminotransferase	106	0.1	0	-1.17	426	96.95	-0.1	0.56939	1
ACX60_RS00445	glmU	WP_000108581.1	UDP-N-acetylglucosamine diphosphorylase/glucosamine-1-phosphate N-acetyltransferase	66	0.1	0	-5.07	282.3	4.3	-0.1	0.59601	1
ACX60_RS00450	pgpA	WP_000380676.1	phosphatidylglycerophosphatase A	32	84	93.5	0.16	104804	59856.3	9.5	0.6286	1
ACX60_RS00455	thiL	WP_000807401.1	thiamine-phosphate kinase	41	0.6	0.7	0.39	904.6	608.97	0.2	0.69368	1
ACX60_RS00460	nusB	WP_000084188.1	N utilization substance protein B homolog	27	1.9	3.4	0.84	2030.4	1857.91	1.5	0.29058	0.97394
ACX60_RS00465	ribH, RIB4	WP_001007829.1	6,7-dimethyl-8-ribityllumazine synthase	24	0.2	0.6	1.89	159.1	301.66	0.5	0.46024	0.98648
ACX60_RS00470	ribBA	WP_001131392.1	3,4-dihydroxy-2-butanone-4-phosphate synthase	55	268.2	226.4	-0.24	575194	249050	-41.7	0.41835	0.98648
ACX60_RS00475	advA	WP_000561451.1	hypothetical protein	73	19.8	14	-0.5	56386.8	20418.4	-5.8	0.46173	0.98648
ACX60_RS00480	serB, PSPH	WP_001206799.1	phosphoserine phosphatase	63	191.4	154.3	-0.31	470381	194440	-37.1	0.25825	0.95501
ACX60_RS00485		WP_000255593.1	hypothetical protein	23	328.5	432.6	0.4	294664	198985	104.1	0.1668	0.91302
ACX60_RS00490		WP_000778126.1	hypothetical protein	32	247.2	235.4	-0.07	308463	150662	-11.8	0.84185	1
ACX60_RS00495	dtd, DTD1	WP_001202017.1	D-aminoacyl-tRNA deacylase	17	248.8	188.4	-0.4	164978	64072.9	-60.4	0.40495	0.98112
ACX60_RS00500	katE, CAT, catB, srpA	WP_000476843.1	catalase	92	259.2	250.5	-0.05	929873	460951	-8.6	0.82362	1
ACX60_RS00505	K06867	WP_000639068.1	hypothetical protein	26	217	217.4	0	219990	113032	0.4	0.99479	1
ACX60_RS00510	pncB, NAPRT1	WP_000074557.1	nicotinate phosphoribosyltransferase	78	186.8	206.7	0.15	568179	322404	19.9	0.55713	1
ACX60_RS00515	TST, MPST, sseA	WP_000174475.1	thiosulfate sulfurtransferase	48	332.9	325.6	-0.03	623184	312551	-7.3	0.89405	1
ACX60_RS00520	psd, PISD	WP_000011220.1	phosphatidylserine decarboxylase proenzyme	51	0.6	0.5	-0.41	1187.4	459.35	-0.1	0.75021	1
ACX60_RS00525		WP_000619868.1	hypothetical protein	77	360.1	357.4	-0.01	1.08144e+06	550386	-2.7	0.95835	1
ACX60_RS00530	phoR	WP_000273191.1	histidine kinase	85	177.9	215.9	0.28	589694	367088	38	0.15715	0.904
ACX60_RS00535	phoB	WP_000650776.1	DNA-binding response regulator	38	211.1	268.3	0.35	312906	203908	57.2	0.24296	0.95277
ACX60_RS00540		WP_000224581.1	TetR family transcriptional regulator	33	150.1	165.1	0.14	193228	108989	15	0.74849	1
ACX60_RS00545		WP_000787753.1	short-chain dehydrogenase	55	237.4	203	-0.23	509213	223352	-34.3	0.44648	0.98648
ACX60_RS00550		WP_001135124.1	MATE family efflux transporter	92	192.1	188	-0.03	689231	345963	-4.1	0.88481	1
ACX60_RS00555	ybdL	WP_000939861.1	aminotransferase	56	279.8	281.4	0.01	611110	315150	1.6	0.97512	1
ACX60_RS00560		WP_001055481.1	membrane protein	61	282.5	322.5	0.19	672041	393421	40	0.44683	0.98648
ACX60_RS00565		WP_000876371.1	hypothetical protein	29	181.2	190.5	0.07	204966	110474	9.2	0.87128	1
ACX60_RS00570		WP_000999594.1	membrane protein	22	269.5	228.7	-0.24	231220	100620	-40.8	0.5464	0.99898
ACX60_RS00575	gshA	WP_000082281.1	glutamate--cysteine ligase	98	200.7	207.8	0.05	766992	407312	7.1	0.79617	1
ACX60_RS00580	dsbB	WP_001240040.1	disulfide bond formation protein B	24	69	72.1	0.06	64618.3	34617.8	3.1	0.89818	1
ACX60_RS00585			type VI secretion system protein	184	221.2	243.4	0.14	1.5872e+06	895625	22.2	0.43457	0.98648
ACX60_RS00590			transposase	56	307.1	381.9	0.31	670736	427700	74.8	0.13324	0.8905
ACX60_RS00595			transposase	12	58	52.5	-0.14	27132.1	12599.4	-5.5	0.85105	1
ACX60_RS00600		WP_049594792.1	hypothetical protein	11	66.8	73.5	0.14	28643.7	16163.9	6.7	0.87464	1
ACX60_RS00605		WP_049594793.1	peptidase, M23 family protein	210	57.4	85.2	0.57	470234	357685	27.7	0.00167	0.16945
ACX60_RS00610		WP_000598979.1	hypothetical protein	80	18.7	15.9	-0.24	58265.1	25367.7	-2.8	0.67665	1
ACX60_RS00615		WP_001045997.1	hypothetical protein	70	9.1	7.6	-0.25	24845.7	10706.7	-1.5	0.84824	1
ACX60_RS00620			hypothetical protein	41	9.7	8.2	-0.24	15521.1	6753.81	-1.5	0.80024	1
ACX60_RS00625		WP_031978810.1	hypothetical protein	22	3.4	19.9	2.56	2905.5	8772.01	16.6	0.00157	0.16945
ACX60_RS00630	pgpC	WP_000659468.1	hypothetical protein	61	34.4	36.7	0.09	81953.7	44750.5	2.2	0.84828	1
ACX60_RS00635		WP_000787566.1	hypothetical protein	32	29.4	46.1	0.65	36680.9	29504.9	16.7	0.15235	0.904
ACX60_RS00640		WP_001139630.1	hypothetical protein	91	177.5	194.9	0.14	629957	354770	17.4	0.5854	1
ACX60_RS00645	K07000	WP_001021720.1	esterase	36	221.8	169.3	-0.39	311349	121873	-52.5	0.26227	0.95501
ACX60_RS00650	parE	WP_000195974.1	DNA topoisomerase IV subunit B	100	0.1	0	-0.13	373.1	0	-0.1	0.17412	0.91322
ACX60_RS00655	allA	WP_000605493.1	ureidoglycolate hydrolase	24	64.6	109.7	0.76	60469.3	52634.5	45.1	0.13848	0.89236
ACX60_RS00660	alc, ALLC	WP_000212407.1	allantoicase	50	182.6	174.9	-0.06	356092	174927	-7.7	0.82566	1
ACX60_RS00665	hpxO	WP_001103537.1	monooxygenase	62	149.2	213.2	0.51	360826	264325	63.9	0.04756	0.6855
ACX60_RS00670		WP_001176272.1	ion channel protein Tsx	47	189.9	224.3	0.24	348136	210859	34.4	0.3705	0.97695
ACX60_RS00675		WP_001016443.1	uracil permease	84	165.7	184.4	0.15	542742	309766	18.7	0.47542	0.98648
ACX60_RS00680	uraH, pucM, hiuH	WP_000626023.1	5-hydroxyisourate hydrolase	17	93.3	106	0.19	61825.1	36050.6	12.8	0.71699	1
ACX60_RS00685	hpxQ	WP_000477669.1	2-oxo-4-hydroxy-4-carboxy-5-ureidoimidazoline decarboxylase	26	205.7	256	0.32	208601	133130	50.3	0.36959	0.97695
ACX60_RS00690	hpxB	WP_000004719.1	allantoinase	60	243.7	184.7	-0.4	570273	221653	-59	0.11833	0.87831
ACX60_RS00695		WP_001019316.1	hypothetical protein	22	253.9	202.2	-0.33	217837	88968.2	-51.7	0.42743	0.98648
ACX60_RS00700		WP_000958427.1	hypothetical protein	18	278.4	259.2	-0.1	195450	93319.9	-19.2	0.83715	1
ACX60_RS00705		WP_001258758.1	hypothetical protein	51	74.6	36	-1.05	148322	36700	-38.6	0.00695	0.37463
ACX60_RS00710	dsbD	WP_009517911.1	disulfide bond corrector protein DsbC	103	176.9	175.1	-0.01	710610	360649	-1.8	0.94688	1
ACX60_RS00715		WP_000702273.1	diguanylate cyclase	92	168.9	178.4	0.08	606012	328206	9.5	0.69005	1
ACX60_RS00720		WP_001025107.1	esterase	50	220.3	232.1	0.08	429539	232127	11.8	0.77843	1
ACX60_RS00725		WP_000717015.1	hypothetical protein	28	98	86.6	-0.18	107059	48479	-11.5	0.72583	1
ACX60_RS00730		WP_000913166.1	arsenate reductase	20	166.6	149.3	-0.16	129987	59701.3	-17.4	0.74278	1
ACX60_RS00735	E3.1.11.2, xthA	WP_000612365.1	catabolite repression control protein	49	320.8	301.6	-0.09	612980	295600	-19.1	0.72214	1
ACX60_RS00740	pyrE	WP_000211305.1	orotate phosphoribosyltransferase	33	8.7	5.5	-0.65	11147.9	3653.39	-3.1	0.38144	0.97695
ACX60_RS00745		WP_000166297.1	hypothetical protein	18	120.7	131.5	0.12	84736.8	47338.3	10.8	0.76112	1
ACX60_RS00750	TC.FEV.OM	WP_031978803.1	ligand-gated channel protein	144	251.8	221.3	-0.19	1.41414e+06	637221	-30.5	0.24886	0.95277
ACX60_RS00755		WP_000781166.1	hypothetical protein	12	58.1	69.2	0.25	27211.6	16605	11	0.67851	1
ACX60_RS00760	gshB	WP_001265495.1	glutathione synthase	59	304.3	173.6	-0.81	700214	204824	-130.7	0.00479	0.33337
ACX60_RS00765	murG	WP_000132430.1	UDP-N-acetylglucosamine--N-acetylmuramyl- (pentapeptide) pyrophosphoryl-undecaprenol N-acetylglucosamine transferase	55	0	1	1	0	1100.84	1	0.01333	0.49735
ACX60_RS00770	murC	WP_000075472.1	UDP-N-acetylmuramate--L-alanine ligase	85	0.2	0.1	-1.96	741.9	97.96	-0.2	0.38557	0.97695
ACX60_RS00775	ddl	WP_000063661.1	D-alanine--D-alanine ligase	46	0.2	0	-0.25	332.8	0	-0.2	0.77629	1
ACX60_RS00780	ftsQ	WP_000057903.1	cell division protein FtsQ	52	11.8	2.4	-2.28	23995.3	2532.99	-9.4	0.61883	1
ACX60_RS00785	ftsA	WP_001287630.1	cell division protein FtsA	61	0.2	0	-4.6	510.9	10.77	-0.2	0.17418	0.91322
ACX60_RS00790	ftsZ	WP_000135734.1	cell division protein FtsZ	70	0.4	0	-4.44	1001.6	23.61	-0.4	0.22095	0.94604
ACX60_RS00795	lpxC	WP_000240697.1	UDP-3-O-[3-hydroxymyristoyl] N-acetylglucosamine deacetylase	55	1.4	0.7	-0.97	2931.6	768.85	-0.7	0.2655	0.95501
ACX60_RS00800		WP_000042455.1	hypothetical protein	30	51.8	43.9	-0.24	60557.9	26352.5	-7.8	0.70787	1
ACX60_RS00805		WP_000557460.1	peptidase M23	41	300.7	290.2	-0.05	480800	237944	-10.5	0.87881	1
ACX60_RS00810	aceE	WP_000896433.1	pyruvate dehydrogenase (acetyl-transferring), homodimeric type	152	41.2	41.3	0	244207	125441	0.1	0.98851	1
ACX60_RS00815	DLAT, aceF, pdhC	WP_001166132.1	hypothetical protein	83	28	29.6	0.08	90737.5	49130.4	1.6	0.76128	1
ACX60_RS00820		WP_000900285.1	hypothetical protein	17	164.6	186.7	0.18	109123	63468.7	22.1	0.7083	1
ACX60_RS00825		WP_001154984.1	membrane protein	30	163.5	118.3	-0.47	191278	70986.7	-45.2	0.26631	0.95501
ACX60_RS00830	TC.FEV.OM	WP_049594794.1	ligand-gated channel protein	159	282.2	346.7	0.3	1.74965e+06	1.10241e+06	64.5	0.13938	0.89236
ACX60_RS00835		WP_000505322.1	MBL fold metallo-hydrolase	50	208.2	207.2	-0.01	406046	207181	-1	0.97659	1
ACX60_RS00840	K06940	WP_000952249.1	hypothetical protein	19	307.8	359.3	0.22	228084	136530	51.5	0.6346	1
ACX60_RS00845	IMPDH, guaB	WP_000956023.1	IMP dehydrogenase	79	6.2	1.5	-2.06	19050.6	2346.95	-4.7	0.00118	0.14956
ACX60_RS00850	glmM	WP_000119868.1	phosphoglucosamine mutase	82	0.2	0.1	-0.58	588.7	202.34	-0.1	0.67575	1
ACX60_RS00855	pdxH, PNPO	WP_001286115.1	pyridoxine/pyridoxamine 5'-phosphate oxidase	41	1.4	1	-0.53	2238.8	792.86	-0.4	0.59488	1
ACX60_RS00860	recJ	WP_000161612.1	single-stranded-DNA-specific exonuclease RecJ	91	291.6	259.7	-0.17	1.03473e+06	472642	-31.9	0.40873	0.98481
ACX60_RS00865		WP_000731729.1	outer membrane protein	57	474.2	428.3	-0.15	1.05408e+06	488284	-45.8	0.55589	0.99987
ACX60_RS00870	prfB	WP_077670325.1	peptide chain release factor 2	52	0.7	0.6	-0.25	1446	623.87	-0.1	0.8547	1
ACX60_RS00875		WP_000350419.1	transcriptional regulator	18	254.8	229.3	-0.15	178901	82539	-25.6	0.7307	1
ACX60_RS00880		WP_000819048.1	alkene reductase	60	278.3	392.9	0.5	651307	471506	114.6	0.0212	0.56225
ACX60_RS00885	kdtA, waaA	WP_000224848.1	3-deoxy-D-manno-2-octulosonate transferase	74	0.9	0.3	-1.56	2489.3	432.5	-0.6	0.20055	0.926
ACX60_RS00890		WP_001028398.1	16S rRNA (uracil(1498)-N(3))-methyltransferase	51	264.3	239	-0.15	525744	243795	-25.3	0.59043	1
ACX60_RS00895		WP_000752852.1	transporter	69	252.9	173.7	-0.54	680490	239646	-79.2	0.03547	0.65396
ACX60_RS00900		WP_000457177.1	hypothetical protein	46	99.1	121	0.29	177737	111285	21.9	0.3594	0.97695
ACX60_RS00905	ACSS, acs	WP_001002959.1	acetyl-coenzyme A synthetase	114	363	340.6	-0.09	1613703	776462	-22.4	0.64453	1
ACX60_RS00910		WP_000806365.1	isochorismatase	30	122	240.9	0.98	142688	144553	119	0.003	0.23506
ACX60_RS00915		WP_001019410.1	hypothetical protein	25	99.7	138.4	0.47	97200.3	69198.4	38.7	0.2345	0.94929
ACX60_RS00920	sfnG	WP_000192767.1	dimethyl sulfone monooxygenase SfnG	56	171.3	163.7	-0.07	374023	183308	-7.6	0.81994	1
ACX60_RS00925	ssuE	WP_000145704.1	FMN reductase	45	342.1	256.1	-0.42	600404	230451	-86.1	0.13476	0.8905
ACX60_RS00930		WP_001023261.1	DNA-binding response regulator	36	246.6	230.2	-0.1	346295	165709	-16.5	0.76532	1
ACX60_RS00935		WP_001026735.1	hypothetical protein	43	317.3	401.3	0.34	532184	345142	84	0.1652	0.9101
ACX60_RS00940		WP_001089744.1	hybrid sensor histidine kinase/response regulator	191	237	263.8	0.15	1.76576e+06	1.00753e+06	26.7	0.34697	0.97597
ACX60_RS00945		WP_000372818.1	hypothetical protein	20	284.6	368.4	0.37	221980	147376	83.9	0.3101	0.97394
ACX60_RS00950	actP	WP_000871883.1	cation acetate symporter	90	271.6	302.5	0.16	953221	544427	30.9	0.3901	0.97695
ACX60_RS00955		WP_001256565.1	hypothetical protein	48	193.1	194.5	0.01	361544	186757	1.4	0.98058	1
ACX60_RS00960	betT, betS	WP_001139472.1	beta-aspartyl-peptidase	131	281.5	251.8	-0.16	1.43799e+06	659601	-29.7	0.32746	0.97394
ACX60_RS00965		WP_000733006.1	putative porin	68	380.9	367.2	-0.05	1.01016e+06	499330	-13.7	0.79642	1
ACX60_RS00970		WP_000016106.1	diguanylate cyclase	121	116.9	129.7	0.15	551521	313920	12.8	0.43494	0.98648
ACX60_RS00975	uvrA	WP_000083355.1	excinuclease ABC subunit A	143	383.6	401.2	0.06	2.13952e+06	1.14733e+06	17.5	0.67278	1
ACX60_RS00980	nemR	WP_000826315.1	TetR family transcriptional regulator	29	246.5	342.7	0.48	278798	198750	96.2	0.11674	0.87831
ACX60_RS00985	qor, CRYZ	WP_001256571.1	NADPH:quinone oxidoreductase	47	390.5	484.3	0.31	715759	455286	93.9	0.21182	0.93565
ACX60_RS00990	K08987	WP_000580168.1	hypothetical protein	26	180.3	175.5	-0.04	182774	91285.2	-4.7	0.90998	1
ACX60_RS00995	glpM	WP_000263328.1	membrane protein	20	178.2	143.2	-0.31	138965	57298.1	-34.9	0.43128	0.98648
ACX60_RS01000	tenA	WP_000899418.1	thiaminase II	38	197.5	187.6	-0.07	292710	142558	-9.9	0.82108	1
ACX60_RS01005	K09799	WP_004833586.1	hypothetical protein	58	251.2	252.9	0.01	568313	293362	1.7	0.96769	1
ACX60_RS01010		WP_000980462.1	MFS transporter	89	223	241.3	0.11	773886	429562	18.4	0.54521	0.99898
ACX60_RS01015	ssb	WP_001215080.1	recombinase RecB	30	0	0	0.01	0	4.3	0	0.34158	0.97394
ACX60_RS01020		WP_000082714.1	hypothetical protein	12	238.9	231.5	-0.05	111815	55560.8	-7.4	0.94028	1
ACX60_RS01025		WP_000431605.1	bracnhed-chain amino acid ABC transporter permease	35	201	247.1	0.3	274383	172968	46.1	0.35228	0.97695
ACX60_RS01030		WP_000081859.1	DNA-binding protein	19	290.9	269.3	-0.11	215540	102321	-21.6	0.78302	1
ACX60_RS01035	gabP	WP_000718865.1	GABA permease	85	352.5	360.1	0.03	1.16857e+06	612203	7.6	0.8673	1
ACX60_RS01040	K00375	WP_001257159.1	decarboxylase	85	268.3	277.5	0.05	889483	471816	9.2	0.79827	1
ACX60_RS01045	puuE	WP_000380902.1	4-aminobutyrate transaminase	69	231.9	277.8	0.26	623965	383432	46	0.28351	0.97394
ACX60_RS01050	gabD	WP_000615696.1	NAD-dependent succinate-semialdehyde dehydrogenase	65	237.7	266.1	0.16	602626	345956	28.4	0.55371	0.99898
ACX60_RS01055		WP_000912182.1	LysR family transcriptional regulator	53	182.6	165.6	-0.14	377456	175586	-17	0.60311	1
ACX60_RS01060		WP_000046156.1	hydrolase	29	171.8	192.2	0.16	194322	111503	20.4	0.71667	1
ACX60_RS01065	K06911	WP_000713965.1	quercetin 2,3-dioxygenase	44	323	264.7	-0.29	554314	232894	-58.4	0.28007	0.97293
ACX60_RS01070		WP_000350212.1	hypothetical protein	79	168.5	169.3	0.01	519301	267510	0.8	0.97788	1
ACX60_RS01075		WP_000645054.1	methyltransferase	45	110.2	139.7	0.34	193468	125715	29.4	0.29784	0.97394
ACX60_RS01080		WP_000114351.1	glutathione-dependent formaldehyde-activating protein	18	117.2	202.5	0.79	82291.6	72903.9	85.3	0.04211	0.66423
ACX60_RS01085		WP_000777195.1	peptide signal protein	29	235.9	235.4	0	266814	136541	-0.5	0.9933	1
ACX60_RS01095	ynfM	WP_001089017.1	MFS transporter	76	235.5	246.7	0.07	698128	375034	11.2	0.76673	1
ACX60_RS01100		WP_000423157.1	LysR family transcriptional regulator	51	255.7	196.9	-0.38	508576	200881	-58.8	0.2021	0.92966
ACX60_RS01105		WP_001061082.1	permease	63	186.9	144.4	-0.37	459292	182000	-42.5	0.1553	0.904
ACX60_RS01110		WP_002048124.1	hypothetical protein	49	233.4	157.1	-0.57	446122	153959	-76.3	0.09092	0.84807
ACX60_RS01115		WP_000789141.1	hypothetical protein	25	154.3	238.4	0.63	150467	119185	84	0.12422	0.88419
ACX60_RS01120			aldo/keto reductase	45	148.6	208.2	0.49	260708	187390	59.7	0.09954	0.85204
ACX60_RS01125		WP_000447716.1	transcriptional regulator	52	115.9	101.6	-0.19	235106	105642	-14.4	0.57973	1
ACX60_RS01130		WP_000584338.1	GNAT family N-acetyltransferase	40	371	296	-0.33	578763	236828	-75	0.23253	0.94929
ACX60_RS01135		WP_009517923.1	TetR family transcriptional regulator	23	134.2	123.1	-0.12	120335	56629.9	-11	0.75588	1
ACX60_RS01140		WP_000455804.1	hypothetical protein	27	146.2	171.9	0.23	153945	92834.4	25.7	0.60039	1
ACX60_RS01145		WP_000654307.1	HxlR family transcriptional regulator	27	55	63.8	0.21	57921.8	34472	8.8	0.69202	1
ACX60_RS01150		WP_000142811.1	hypothetical protein	62	46.4	32.9	-0.5	112108	40793.5	-13.5	0.4567	0.98648
ACX60_RS01155		WP_000897078.1	hypothetical protein	30	115.3	92.1	-0.32	134869	55270.2	-23.2	0.63444	1
ACX60_RS01160		WP_000016867.1	hypothetical protein	86	122	174.9	0.52	409115	300891	53	0.03057	0.60568
ACX60_RS01165		WP_025467427.1	hypothetical protein	72	148.9	193.3	0.38	418094	278423	44.5	0.09442	0.84807
ACX60_RS01170		WP_001215540.1	hypothetical protein	15	90.5	70.4	-0.36	52951.5	21118.3	-20.1	0.5571	1
ACX60_RS01175		WP_000128772.1	HxlR family transcriptional regulator	23	179	167.3	-0.1	160552	76959.2	-11.7	0.80556	1
ACX60_RS01180		WP_000753357.1	NAD(P)H oxidoreductase	33	142.6	200.2	0.49	183503	132131	57.6	0.12743	0.88419
ACX60_RS01185		WP_000492972.1	hypothetical protein	90	95.7	128.6	0.43	335898	231468	32.9	0.02627	0.57873
ACX60_RS01190		WP_000917506.1	hypothetical protein	39	123.8	99.8	-0.31	188374	77837.6	-24.1	0.4992	0.99039
ACX60_RS01195		WP_001017477.1	hypothetical protein	23	188.7	192.7	0.03	169267	88642	4	0.94418	1
ACX60_RS01200		WP_000754784.1	isoprenoid biosynthesis protein ElbB	42	287.9	304.7	0.08	471550	255923	16.8	0.78976	1
ACX60_RS01205		WP_000793078.1	AraC family transcriptional regulator	51	115.7	119.4	0.05	230066	121796	3.7	0.88147	1
ACX60_RS01215	kup	WP_001181667.1	potassium transporter Kup	106	164.3	160.6	-0.03	679079	340542	-3.6	0.86172	1
ACX60_RS01220		WP_011860463.1	hypothetical protein	18	238.2	300.6	0.34	167198	108227	62.5	0.42006	0.98648
ACX60_RS01225	ENDOG	WP_000157128.1	endonuclease	64	286.2	246.9	-0.21	714476	316050	-39.3	0.4008	0.98089
ACX60_RS01230		WP_000458293.1	amino acid transporter LysE	40	140.3	121.4	-0.21	218851	97109.8	-18.9	0.47261	0.98648
ACX60_RS01235		WP_000476055.1	hypothetical protein	11	287.2	200.9	-0.52	123218	44202.8	-86.3	0.28858	0.97394
ACX60_RS01240	aqpZ	WP_001045987.1	aquaporin	40	180.5	291.5	0.69	281637	233234	111	0.02187	0.56225
ACX60_RS01245		WP_001135873.1	AraC family transcriptional regulator	64	263.5	261.1	-0.01	657705	334186	-2.4	0.958	1
ACX60_RS01250		WP_000911628.1	hypothetical protein	31	331.2	356.3	0.11	400372	220878	25.1	0.76026	1
ACX60_RS01255	hisF	WP_000880078.1	imidazole glycerol phosphate synthase cyclase subunit	47	222.5	241.4	0.12	407811	226933	18.9	0.70136	1
ACX60_RS01260	thrB2	WP_000118182.1	homoserine kinase	49	269.7	178.7	-0.59	515472	175108	-91.1	0.07008	0.78052
ACX60_RS01265		WP_001205591.1	cold-shock protein	29	241	178.4	-0.43	272571	103492	-62.6	0.23229	0.94929
ACX60_RS01270		WP_001088854.1	membrane protein	30	139.3	117	-0.25	162930	70221.2	-22.2	0.60048	1
ACX60_RS01275		WP_000021008.1	antibiotic biosynthesis monooxygenase	18	242	142.2	-0.77	169912	51192.4	-99.8	0.26128	0.95501
ACX60_RS01280		WP_000938127.1	hypothetical protein	55	275.3	240.9	-0.19	590582	264984	-34.4	0.4713	0.98648
ACX60_RS01285		WP_000083600.1	Cro/Cl family transcriptional regulator	27	302.4	269	-0.17	318441	145283	-33.4	0.59903	1
ACX60_RS01290	hisA	WP_000905538.1	1-(5-phosphoribosyl)-5-((5- phosphoribosylamino)methylideneamino)imidazole-4- carboxamide isomerase	34	254.6	163	-0.64	337658	110820	-91.7	0.15094	0.904
ACX60_RS01295		WP_001287564.1	exonuclease	38	135.9	97.4	-0.48	201437	73995	-38.6	0.20965	0.93303
ACX60_RS01300		WP_001087822.1	hypothetical protein	46	293.2	259.5	-0.18	525997	238775	-33.7	0.56374	1
ACX60_RS01305	hisH	WP_000196732.1	imidazole glycerol phosphate synthase subunit HisH	27	313.9	328.1	0.06	330564	177172	14.2	0.83977	1
ACX60_RS01310	hisB	WP_000194096.1	imidazoleglycerol-phosphate dehydratase	38	282.5	206	-0.46	418662	156576	-76.5	0.31142	0.97394
ACX60_RS01315		WP_001123236.1	GNAT family acetyltransferase	25	89.6	76.3	-0.23	87321.3	38171.1	-13.2	0.4997	0.99039
ACX60_RS01330		WP_000469967.1	GNAT family acetyltransferase	28	163	167.5	0.04	177951	93778.8	4.5	0.91333	1
ACX60_RS01335	aarC, cat1	WP_000059340.1	acetyl-CoA hydrolase	78	274	287.4	0.07	833392	448283	13.4	0.76728	1
ACX60_RS01340	envZ	WP_000051217.1	two-component sensor histidine kinase	90	2.4	3	0.33	8511.8	5474.3	0.6	0.71951	1
ACX60_RS01345	ompR	WP_000060753.1	DNA-binding response regulator	45	0	0	-0.03	40.4	0	0	1	1
ACX60_RS01350	tex	WP_002048094.1	RNA-binding transcriptional accessory protein	113	226.7	230.3	0.02	998942	520383	3.6	0.9056	1
ACX60_RS01355	cynT, can	WP_025467428.1	sulfate permease	134	210.5	246.4	0.23	1100181	660225	35.8	0.15858	0.904
ACX60_RS01360		WP_001035489.1	fatty acyl-CoA reductase	48	309.3	311.8	0.01	579003	299359	2.5	0.96252	1
ACX60_RS01365		WP_000571053.1	hypothetical protein	31	277	263.3	-0.07	334896	163252	-13.7	0.78317	1
ACX60_RS01370		WP_000002986.1	hypothetical protein	25	200.7	214.4	0.1	195694	107216	13.7	0.80557	1
ACX60_RS01375		WP_000557642.1	AraC family transcriptional regulator	52	232.5	262.1	0.17	471436	272603	29.7	0.51272	0.99898
ACX60_RS01380	metY	WP_000221161.1	O-acetylhomoserine aminocarboxypropyltransferase	85	331	310.8	-0.09	1097316	528307	-20.2	0.65215	1
ACX60_RS01385		WP_000090021.1	energy-dependent translational throttle protein EttA	84	82.8	86.3	0.06	271278	144902	3.4	0.79155	1
ACX60_RS01390		WP_001056512.1	hypothetical protein	22	238.7	254.5	0.09	204791	111968	15.8	0.80654	1
ACX60_RS01395		WP_000278579.1	hypothetical protein	47	43.8	105.3	1.27	80240.2	98999.9	61.5	0.00056	0.11685
ACX60_RS01400		WP_001138085.1	cation efflux system protein	20	195.5	179.7	-0.12	152483	71867.2	-15.8	0.71853	1
ACX60_RS01405	czcC	WP_049594795.1	RND transporter	75	281.6	283.5	0.01	823693	425242	1.9	0.96785	1
ACX60_RS01410	czcB	WP_001275654.1	hemolysin D	68	271.7	219.7	-0.31	720508	298833	-52	0.21624	0.94459
ACX60_RS01415	czcA	WP_000353985.1	cation transporter	161	240.3	241.6	0.01	1.50884e+06	777967	1.3	0.96116	1
ACX60_RS01420	czcD, zitB	WP_000508762.1	cation transporter	64	290.6	227.8	-0.35	725414	291632	-62.8	0.14516	0.904
ACX60_RS01425		WP_001200011.1	membrane protein	18	221	172.5	-0.36	155136	62099.9	-48.5	0.65366	1
ACX60_RS01430		WP_000529524.1	hypothetical protein	54	266.5	306	0.2	561339	330488	39.5	0.45753	0.98648
ACX60_RS01445		WP_011860438.1	hypothetical protein	62	235	264.2	0.17	568346	327622	29.2	0.38358	0.97695
ACX60_RS01450	mmuP	WP_001183126.1	S-methylmethionine transporter	97	276.6	295	0.09	1.04619e+06	572217	18.4	0.59752	1
ACX60_RS01465	EARS, gltX	WP_000868422.1	glutamate--tRNA ligase	88	0.9	0.1	-4.02	2925.1	92.2	-0.8	0.56624	1
ACX60_RS01470		WP_000690905.1	peptide signal protein	17	374.3	323.3	-0.21	248180	109922	-51	0.55271	0.99898
ACX60_RS01475	cysP, sbp	WP_001988040.1	ABC transporter permease	61	185.5	164.4	-0.17	441283	200605	-21.1	0.51903	0.99898
ACX60_RS01480	mraW, rsmH	WP_000018346.1	ribosomal RNA small subunit methyltransferase H	51	2	1.1	-0.93	4037.9	1090.43	-1	0.31623	0.97394
ACX60_RS01485	ftsL	WP_000842465.1	cell division protein FtsL	16	0	0	0	0	0	0	1	1
ACX60_RS01490	ftsI	WP_000227936.1	peptide ABC transporter permease	118	0	0	-2.99	181.4	11.68	0	0.70026	1
ACX60_RS01495	murE	WP_000218539.1	UDP-N-acetylmuramoyl-L-alanyl-D-glutamate--2, 6-diaminopimelate ligase	85	0.2	0.2	0.04	732.4	384.87	0	0.9798	1
ACX60_RS01500	murF	WP_000557503.1	UDP-N-acetylmuramoyl-tripeptide--D-alanyl-D- alanine ligase	69	0	0	-0.04	84	0	0	1	1
ACX60_RS01505	mraY	WP_000928089.1	phospho-N-acetylmuramoyl-pentapeptide- transferase	78	0.1	0	-1.62	403.5	67.47	-0.1	0.82072	1
ACX60_RS01510		WP_000169602.1	hypothetical protein	17	103.7	199.6	0.94	68781.4	67851.8	95.8	0.02974	0.60327
ACX60_RS01515	rlmA1	WP_000336335.1	hypothetical protein	47	388.9	376.2	-0.05	712904	353661	-12.7	0.85182	1
ACX60_RS01520	mrcA, pbp1a	WP_000736677.1	penicillin-binding protein 1A	149	339.6	115.9	-1.55	1.97347e+06	345438	-223.7	0	0
ACX60_RS01525	pilM	WP_002014066.1	pilus assembly protein PilM	59	190.5	198.5	0.06	438234	234256	8.1	0.82461	1
ACX60_RS01530	pilN	WP_000201223.1	membrane protein	35	283.2	236.3	-0.26	386532	165388	-46.9	0.51545	0.99898
ACX60_RS01535	pilO	WP_000076102.1	hypothetical protein	50	151.4	159.3	0.07	295215	159303	7.9	0.79642	1
ACX60_RS01540	pilP	WP_000695065.1	hypothetical protein	32	247.6	306.3	0.31	308952	196019	58.7	0.41149	0.98481
ACX60_RS01545	pilQ	WP_001017031.1	membrane protein	159	238.4	265.1	0.15	1.47803e+06	842866	26.7	0.33226	0.97394
ACX60_RS01550	E2.7.1.71, aroK, aroL	WP_000643712.1	shikimate kinase	36	0	0.1	1.86	46.8	87.19	0.1	0.47824	0.98692
ACX60_RS01555	aroB	WP_001193998.1	3-dehydroquinate synthase	61	0	0.1	1.22	90.5	108.46	0.1	0.62801	1
ACX60_RS01560		WP_000218805.1	hypothetical protein	52	173.3	224.2	0.37	351409	233175	50.9	0.12253	0.88419
ACX60_RS01565	gltB	WP_000551066.1	glutamate synthase	234	302.2	273.5	-0.14	2.75798e+06	1.27995e+06	-28.7	0.24547	0.95277
ACX60_RS01570	gltD	WP_000840835.1	glutamate synthase subunit beta	75	361.7	251.5	-0.52	1.05801e+06	377198	-110.2	0.02377	0.56894
ACX60_RS01575	K07044	WP_001017325.1	hypothetical protein	58	270.2	261.6	-0.05	611128	303417	-8.6	0.85432	1
ACX60_RS01580	lemA	WP_000846931.1	hypothetical protein	37	124.1	116.4	-0.09	179019	86171.5	-7.6	0.7915	1
ACX60_RS01585	K06872	WP_001246375.1	hypothetical protein	70	216.1	214.7	-0.01	590077	300635	-1.4	0.96923	1
ACX60_RS01590		WP_000258957.1	hypothetical protein	38	254.5	257	0.01	377114	195333	2.6	0.97139	1
ACX60_RS01595	pilA	WP_000993723.1	prepilin-type N-terminal cleavage/methylation domain-containing protein	36	212	201.7	-0.07	297702	145218	-10.3	0.83549	1
ACX60_RS01600	pglL	WP_025467430.1	hypothetical protein	138	226.6	194.2	-0.22	1.21972e+06	535895	-32.5	0.19624	0.92301
ACX60_RS01605	bfr	WP_000678124.1	bacterioferritin	32	93.1	62.8	-0.57	116169	40195.3	-30.3	0.24505	0.95277
ACX60_RS01610	bfd	WP_000289091.1	regulatory or redox protein complexing with Bfr in iron storage and mobility (BFD)	11	64.6	116	0.84	27709.4	25512.6	51.4	0.20941	0.93303
ACX60_RS01615		WP_000090000.1	reactive intermediate/imine deaminase	28	157.8	154	-0.04	172335	86239.5	-3.8	0.93575	1
ACX60_RS01620	spoT	WP_001117590.1	hypothetical protein	132	12.8	3	-2.11	65639.2	7805.31	-9.8	0.01837	0.56171
ACX60_RS01625	rpoZ	WP_000135049.1	DNA-directed RNA polymerase subunit omega	14	114	154.9	0.44	62253.3	43366.2	40.9	0.32905	0.97394
ACX60_RS01630	E2.7.4.8, gmk	WP_000015937.1	guanylate kinase	38	2.8	8.4	1.57	4222.7	6413.03	5.6	0.20446	0.93303
ACX60_RS01635	ispH, lytB	WP_000407064.1	4-hydroxy-3-methylbut-2-enyl diphosphate reductase	53	0.1	0	-0.09	128.9	0	-0.1	0.77719	1
ACX60_RS01640	fimT	WP_001214058.1	prepilin-type N-terminal cleavage/methylation domain-containing protein	36	84.4	88	0.06	118460	63364.7	3.6	0.85618	1
ACX60_RS01645	pilV	WP_000546629.1	type IV pilus modification protein PilV	43	389.1	350.3	-0.15	652538	301286	-38.8	0.63812	1
ACX60_RS01650	pilW	WP_000079196.1	pilus assembly protein PilW	79	288.6	312.8	0.12	889118	494257	24.2	0.53529	0.99898
ACX60_RS01655		WP_000149378.1	hypothetical protein	55	183.4	207.2	0.18	393322	227965	23.9	0.45249	0.98648
ACX60_RS01660	pilY1	WP_000768958.1	pilus assembly protein tip-associated adhesin PilY1	289	294.5	264	-0.16	3.31917e+06	1.52584e+06	-30.5	0.15477	0.904
ACX60_RS01665	pilE	WP_001046417.1	pilin	37	167.9	200.1	0.25	242221	148082	32.3	0.44425	0.98648
ACX60_RS01670	pilE	WP_000788346.1	pilus assembly protein PilE	31	236.9	161.6	-0.55	286454	100209	-75.3	0.0974	0.85132
ACX60_RS01675	RP-S16, MRPS16, rpsP	WP_000937220.1	30S ribosomal protein S16	6	0	0	0	0	0	0	1	1
ACX60_RS01680	rimM	WP_000189236.1	ribosome maturation factor RimM	20	0.2	0	-0.23	135.4	0	-0.2	1	1
ACX60_RS01685	trmD	WP_000464596.1	tRNA (guanosine(37)-N1)-methyltransferase TrmD	37	0.1	0	-0.1	108.2	0	-0.1	1	1
ACX60_RS01690	RP-L19, MRPL19, rplS	WP_000014562.1	50S ribosomal protein L19	17	4.6	0.8	-2.61	3034	255	-3.8	0.44606	0.98648
ACX60_RS01695	lip, TGL2	WP_000827944.1	lipase	54	261.5	297.2	0.18	550763	320983	35.7	0.45451	0.98648
ACX60_RS01700		WP_001189451.1	lipase chaperone	61	187	173.6	-0.11	444933	211794	-13.4	0.68936	1
ACX60_RS01705	truB, PUS4, TRUB1	WP_000208695.1	tRNA pseudouridine(55) synthase TruB	62	122.5	172.7	0.5	296191	214093	50.2	0.06207	0.76503
ACX60_RS01710	K07090	WP_012296948.1	membrane protein	48	117.6	93.8	-0.33	220114	90018.5	-23.8	0.35798	0.97695
ACX60_RS01715		WP_001019905.1	hemerythrin	22	171.5	171.2	0	147128	75342	-0.2	0.99606	1
ACX60_RS01720	rhtA	WP_001180507.1	hypothetical protein	75	206.2	175.6	-0.23	603247	263355	-30.7	0.41647	0.98648
ACX60_RS01725	rhtA	WP_000098158.1	transporter	55	177.8	163.3	-0.12	381354	179637	-14.5	0.64344	1
ACX60_RS01730	serA, PHGDH	WP_000077814.1	D-3-phosphoglycerate dehydrogenase	58	188	180.7	-0.06	425160	209667	-7.2	0.85021	1
ACX60_RS01735		WP_000993500.1	FAD-linked oxidase	80	248.4	228.6	-0.12	774911	365814	-19.7	0.64697	1
ACX60_RS01740		WP_001189303.1	hypothetical protein	23	450.4	208.2	-1.11	404040	95780.8	-242.2	0.80749	1
ACX60_RS01745		WP_000955560.1	quinol monooxygenase	14	259.2	448.8	0.79	141546	125659	189.5	0.09149	0.84807
ACX60_RS01750	mdaB	WP_000065455.1	NADPH quinone reductase MdaB	39	293.3	256.3	-0.19	446073	199906	-37	0.52877	0.99898
ACX60_RS01755		WP_000719504.1	hypothetical protein	25	110.2	116.6	0.08	107400	58304.9	6.5	0.84286	1
ACX60_RS01760	mdfA, cmr	WP_000790118.1	multidrug transporter	83	197.6	188.9	-0.07	639677	313521	-8.7	0.77461	1
ACX60_RS01765		WP_001061808.1	membrane protein	146	117.6	100.4	-0.23	669776	293143	-17.2	0.24	0.95227
ACX60_RS01770	SOD1	WP_001143885.1	hypothetical protein	42	334.1	302.5	-0.14	547291	254094	-31.6	0.64974	1
ACX60_RS01775		WP_000553808.1	AI-2E family transporter	74	218.1	186	-0.23	629416	275250	-32.1	0.42505	0.98648
ACX60_RS01780	parA, soj	WP_000849145.1	chromosome partitioning protein ParA	39	196.9	255.2	0.37	299546	199021	58.2	0.27287	0.96401
ACX60_RS01785		WP_000118035.1	endonuclease	28	175.3	201.7	0.2	191394	112970	26.5	0.60624	1
ACX60_RS01790		WP_000744750.1	hypothetical protein	28	105.4	81.8	-0.37	115046	45807.2	-23.6	0.41761	0.98648
ACX60_RS01795		WP_000915012.1	hypothetical protein	26	187.1	200.3	0.1	189719	104144	13.2	0.79295	1
ACX60_RS01800		WP_000194458.1	hypothetical protein	50	182.1	199.5	0.13	355123	199521	17.4	0.69454	1
ACX60_RS01805		WP_000360741.1	hypothetical protein	87	5.7	3.7	-0.63	19333.7	6424.3	-2	0.14227	0.89245
ACX60_RS01810	mmuP	WP_001191140.1	S-methylmethionine transporter	85	266.6	219.9	-0.28	883648	373805	-46.7	0.17134	0.91322
ACX60_RS01815	GLUD1_2, gdhA	WP_001281781.1	glutamate dehydrogenase	67	248.7	221.2	-0.17	649900	296469	-27.5	0.44207	0.98648
ACX60_RS01820	astC	WP_009518196.1	aspartate aminotransferase family protein	74	162	231.5	0.51	467664	342615	69.5	0.01399	0.50564
ACX60_RS01825	astA	WP_000973732.1	arginine N-succinyltransferase	55	179.5	202.5	0.17	385014	222707	23	0.48644	0.98802
ACX60_RS01830	astD	WP_000071645.1	N-succinylglutamate 5-semialdehyde dehydrogenase	62	156.7	139.6	-0.17	378798	173078	-17.1	0.52917	0.99898
ACX60_RS01835	astB	WP_000679450.1	succinylarginine dihydrolase	61	109.4	122.1	0.16	260261	149017	12.7	0.59148	1
ACX60_RS01840	astE	WP_001150820.1	succinylglutamate desuccinylase	49	125.8	137.1	0.12	240455	134372	11.3	0.65206	1
ACX60_RS01845		WP_000783285.1	hypothetical protein	49	199.2	250.8	0.33	380717	245747	51.5	0.28439	0.97394
ACX60_RS01850		WP_000975692.1	hypothetical protein	17	119	158.5	0.41	78903.8	53886.9	39.5	0.32874	0.97394
ACX60_RS01855		WP_001190943.1	peptidase S8	99	244	255.8	0.07	942082	506576	11.8	0.72198	1
ACX60_RS01860		WP_001088069.1	hypothetical protein	29	124	150	0.27	140227	87006.5	26	0.51185	0.99898
ACX60_RS01865		WP_000644154.1	hypothetical protein	24	95.8	146.6	0.61	89678.6	70369.6	50.8	0.2494	0.95277
ACX60_RS01870		WP_000355659.1	transcriptional regulator	55	108.4	116.4	0.1	232578	128068	8	0.71586	1
ACX60_RS01875		WP_001018296.1	hypothetical protein	67	199.8	206.9	0.05	522088	277221	7.1	0.82215	1
ACX60_RS01880		WP_001142587.1	hypothetical protein	74	127.9	141.6	0.15	369140	209592	13.7	0.53806	0.99898
ACX60_RS01885		WP_049594796.1	GTP cyclohydrolase	14	105.6	109	0.05	57669.7	30522.6	3.4	0.92271	1
ACX60_RS01890		WP_000793442.1	hypothetical protein	56	68.8	61.8	-0.15	150300	69235.4	-7	0.63348	1
ACX60_RS01895	glyS	WP_000033892.1	glycine--tRNA ligase subunit beta	100	0.2	0	-0.26	780.8	0	-0.2	0.42102	0.98648
ACX60_RS01900	glyQ	WP_000085212.1	glycine--tRNA ligase subunit alpha	54	0.1	0	-4.49	212.9	4.85	-0.1	0.18913	0.91951
ACX60_RS01905	tetA	WP_001082095.1	tetracycline resistance MFS efflux pump	88	239.2	213.1	-0.17	820951	374987	-26.1	0.37972	0.97695
ACX60_RS01910		WP_001283766.1	putative DNA modification/repair radical SAM protein	75	134.7	160.6	0.25	393903	240951	26	0.23629	0.94929
ACX60_RS01915		WP_000481383.1	hypothetical protein	48	83.8	118.3	0.5	156891	113612	34.5	0.10886	0.86382
ACX60_RS01920	K07168	WP_000111462.1	membrane protein	73	234.3	315.9	0.43	666940	461239	81.7	0.06806	0.77624
ACX60_RS01925		WP_000013717.1	PspC family transcriptional regulator	16	55.4	114.3	1.04	34594.7	36563.7	58.8	0.0643	0.76792
ACX60_RS01930		WP_000054175.1	hypothetical protein	36	178.5	168	-0.09	250579	120993	-10.4	0.80244	1
ACX60_RS01935		WP_001112080.1	acyl-CoA dehydrogenase	101	403.2	377.9	-0.09	1.58827e+06	763433	-25.3	0.75773	1
ACX60_RS01940		WP_000550353.1	hypothetical protein	149	212.4	208	-0.03	1.23436e+06	619830	-4.4	0.83689	1
ACX60_RS01945	aroE	WP_000166015.1	shikimate dehydrogenase	46	6.3	7.2	0.18	11386.4	6608.37	0.8	0.93221	1
ACX60_RS01950	CPOX, hemF	WP_001164616.1	coproporphyrinogen III oxidase	51	3.3	2.6	-0.35	6554.8	2642.75	-0.7	0.86455	1
ACX60_RS01955	ribA, RIB1	WP_001121174.1	GTP cyclohydrolase II	37	0.1	4	5.73	108.6	2963.24	3.9	0.12021	0.88278
ACX60_RS01960	dxs	WP_000967375.1	1-deoxy-D-xylulose-5-phosphate synthase	86	0.1	0.1	1.09	168.6	183.42	0.1	0.65046	1
ACX60_RS01965	E3.1.3.25, IMPA, suhB	WP_000433617.1	inositol monophosphatase	40	288.2	253.6	-0.18	449529	202886	-34.6	0.54782	0.99898
ACX60_RS01970		WP_000047395.1	DEAD/DEAH box helicase	75	116.7	94.7	-0.3	341291	142078	-22	0.32049	0.97394
ACX60_RS01975			hypothetical protein	11	65.1	56.2	-0.21	27910	12367.1	-8.8	0.77074	1
ACX60_RS01980	mlaF, linL, mkl	WP_002019647.1	ABC transporter ATP-binding protein	43	76.2	28.7	-1.41	127721	24641.4	-47.5	0.00059	0.11685
ACX60_RS01985	mlaE, linK	WP_001091949.1	ABC transporter permease	41	67.2	17.4	-1.95	107483	14252.7	-49.8	0.0021	0.18753
ACX60_RS01990	mlaD, linM	WP_000842362.1	mammalian cell entry protein	48	59	35	-0.75	110505	33604.6	-24	0.05966	0.7641
ACX60_RS01995	mlaC	WP_009518191.1	toluene tolerance protein Ttg2D	41	71.9	39.9	-0.85	115002	32729.9	-32	0.11958	0.88005
ACX60_RS02000	mlaB	WP_000250997.1	toluene-tolerance protein (Ttg2E)	16	145.6	180.2	0.31	90855.1	57678.6	34.6	0.63714	1
ACX60_RS02005	corA	WP_000888321.1	magnesium transporter	65	191.4	186.9	-0.03	485306	243009	-4.5	0.88264	1
ACX60_RS02010	ppnN	WP_001084310.1	TIGR00730 family Rossman fold protein	30	176.7	209.5	0.25	206712	125688	32.8	0.42325	0.98648
ACX60_RS02015	mutT, NUDT15, MTH2	WP_000849701.1	NUDIX domain-containing protein	22	227.3	219.5	-0.05	195011	96579.6	-7.8	0.92622	1
ACX60_RS02020		WP_000472273.1	DNA transformation protein	43	211.1	182.8	-0.21	354090	157234	-28.3	0.55449	0.99898
ACX60_RS02025	recG	WP_000204953.1	ATP-dependent DNA helicase RecG	113	161.3	184.6	0.19	710983	417290	23.3	0.28672	0.97394
ACX60_RS02030		WP_000547780.1	nucleoside-diphosphate sugar epimerase	66	289.1	220.8	-0.39	744138	291478	-68.3	0.10686	0.86382
ACX60_RS02035		WP_000712907.1	RND transporter	73	209.5	182.6	-0.2	596556	266534	-27	0.34603	0.97597
ACX60_RS02040	plsB	WP_000045404.1	glycerol-3-phosphate 1-O-acyltransferase	159	6.1	9.1	0.57	37817.4	28808	3	0.35111	0.97695
ACX60_RS02045	tesB	WP_000993136.1	acyl-CoA thioesterase II	43	221.7	211.9	-0.07	371771	182246	-9.8	0.83813	1
ACX60_RS02050		WP_031978823.1	glutamate:proton symporter	87	246.8	245	-0.01	837441	426218	-1.9	0.9621	1
ACX60_RS02055	K07044	WP_000771875.1	hypothetical protein	60	250.8	202	-0.31	586884	242384	-48.8	0.29937	0.97394
ACX60_RS02060	engB	WP_001254456.1	YihA family ribosome biogenesis GTP-binding protein	41	2	3.6	0.85	3198.9	2964.43	1.6	0.51969	0.99898
ACX60_RS02065	nsrR	WP_001176606.1	hypothetical protein	22	201.6	239.7	0.25	173009	105482	38.1	0.44444	0.98648
ACX60_RS02070		WP_000188888.1	flavohemoprotein	38	368.5	248.4	-0.57	546072	188769	-120.1	0.07978	0.80709
ACX60_RS02075	K06915	WP_000537113.1	ATP-binding protein	87	215.5	269.9	0.32	731072	469561	54.4	0.10239	0.85486
ACX60_RS02080	metC	WP_000716511.1	cystathionine beta-lyase	74	395.3	365.4	-0.11	1.14087e+06	540779	-29.9	0.55889	1
ACX60_RS02085		WP_000835293.1	GMP synthase	43	156.9	182.7	0.22	263067	157090	25.8	0.54359	0.99898
ACX60_RS02090	RP-S10, MRPS10, rpsJ	WP_000070912.1	30S ribosomal protein S10	15	0	0	-0.01	3.7	0	0	1	1
ACX60_RS02095	RP-L3, MRPL3, rplC	WP_001982642.1	50S ribosomal protein L3	29	0	0	-0.05	38.6	0	0	0.47681	0.98648
ACX60_RS02100	RP-L4, MRPL4, rplD	WP_001050255.1	50S ribosomal protein L4	28	0	0	0	0	0	0	1	1
ACX60_RS02105	RP-L23, MRPL23, rplW	WP_001058538.1	50S ribosomal protein L23	23	0.1	0	-0.18	115.8	0	-0.1	0.77658	1
ACX60_RS02110	RP-L2, MRPL2, rplB	WP_001122317.1	50S ribosomal protein L2	47	0	0	-0.01	14.7	0	0	0.77715	1
ACX60_RS02115	RP-S19, rpsS	WP_001138119.1	30S ribosomal protein S19	11	0	0	-0.01	3.9	0	0	1	1
ACX60_RS02120	RP-L22, MRPL22, rplV	WP_001982638.1	50S ribosomal protein L22	21	0	0	-0.01	3.9	0	0	1	1
ACX60_RS02125	RP-S3, rpsC	WP_000529922.1	30S ribosomal protein S3	40	0	0	0	3.7	0	0	1	1
ACX60_RS02130	RP-L16, MRPL16, rplP	WP_000941215.1	50S ribosomal protein L16	26	0	0	0	0	0	0	1	1
ACX60_RS02135	RP-L29, rpmC	WP_000849928.1	50S ribosomal protein L29	10	0	0	0	0	0	0	1	1
ACX60_RS02140	RP-S17, MRPS17, rpsQ	WP_001291845.1	30S ribosomal protein S17	14	0	0	0	0	0	0	1	1
ACX60_RS02145	RP-L14, MRPL14, rplN	WP_001982634.1	50S ribosomal protein L14	20	0	0	0	0	0	0	1	1
ACX60_RS02150	RP-L24, MRPL24, rplX	WP_001062685.1	50S ribosomal protein L24	15	0	0	0	0	0	0	1	1
ACX60_RS02155	RP-L5, MRPL5, rplE	WP_000113197.1	50S ribosomal protein L5	32	0	0	-0.01	4.8	0	0	1	1
ACX60_RS02160	RP-S14, MRPS14, rpsN	WP_001074624.1	30S ribosomal protein S14	22	0	0	-0.01	8.1	0	0	1	1
ACX60_RS02165	RP-S8, rpsH	WP_000062616.1	30S ribosomal protein S8	27	0	0	0.01	0	4.51	0	0.34079	0.97394
ACX60_RS02170	RP-L6, MRPL6, rplF	WP_000091932.1	50S ribosomal protein L6	32	0	0	0	0	0	0	1	1
ACX60_RS02175	RP-L18, MRPL18, rplR	WP_001003194.1	50S ribosomal protein L18	19	0	0	0	0	0	0	1	1
ACX60_RS02180	RP-S5, MRPS5, rpsE	WP_001141025.1	30S ribosomal protein S5	28	0	0	-0.01	9	0	0	0.55269	0.99898
ACX60_RS02185	RP-L30, MRPL30, rpmD	WP_000849088.1	50S ribosomal protein L30	14	0	0.8	0.88	0	233.67	0.8	0.33558	0.97394
ACX60_RS02190	RP-L15, MRPL15, rplO	WP_000175340.1	50S ribosomal protein L15	18	0	0	0.01	0	3.65	0	0.34104	0.97394
ACX60_RS02195	secY	WP_000075233.1	preprotein translocase subunit SecY	98	0.1	0	-0.11	302.7	0	-0.1	0.40558	0.98168
ACX60_RS02200	RP-L36, MRPL36, rpmJ	WP_000867907.1	50S ribosomal protein L36	9	0	2.8	1.91	0	496.49	2.8	0.11653	0.87831
ACX60_RS02205	RP-S13, rpsM	WP_000090815.1	30S ribosomal protein S13	21	0	0	-0.01	3.9	0	0	1	1
ACX60_RS02210	RP-S11, MRPS11, rpsK	WP_001040166.1	30S ribosomal protein S11	18	0	0	0	0	0	0	1	1
ACX60_RS02215	RP-S4, rpsD	WP_000135204.1	30S ribosomal protein S4	37	0	0	-0.01	7.5	0	0	0.55211	0.99898
ACX60_RS02220	rpoA	WP_000198631.1	DNA-directed RNA polymerase subunit alpha	55	0	0	0.02	0	15.67	0	0.33931	0.97394
ACX60_RS02225	RP-L17, MRPL17, rplQ	WP_001216380.1	50S ribosomal protein L17	27	0	0	0	0	0	0	1	1
ACX60_RS02230		WP_000415133.1	FAD-containing monooxygenase EthA	92	185	188.8	0.03	663872	347450	3.8	0.88782	1
ACX60_RS02235	ACADL	WP_001190550.1	acyl-CoA dehydrogenase	79	218.7	183.7	-0.25	673690	290293	-34.9	0.29378	0.97394
ACX60_RS02240	cptB	WP_001288210.1	hypothetical protein	17	0.8	0.5	-0.84	554.6	158.85	-0.4	0.63583	1
ACX60_RS02245		WP_009518132.1	hypothetical protein	32	46.8	50.8	0.12	58382.1	32508.4	4	0.81373	1
ACX60_RS02250		WP_000049106.1	hypothetical protein	65	373.9	293.9	-0.35	947806	382129	-79.9	0.1456	0.904
ACX60_RS02255		WP_000651535.1	rhombosortase	36	287.5	260.2	-0.14	403691	187335	-27.3	0.68406	1
ACX60_RS02260		WP_001158904.1	membrane protein	157	304.2	305.4	0.01	1.86287e+06	958878	1.1	0.96836	1
ACX60_RS02265		WP_001130980.1	hypothetical protein	14	48	147.6	1.62	26217.6	41314.4	99.5	0.00741	0.37463
ACX60_RS02270	K07070	WP_000745518.1	metal-binding protein	10	181.2	173.7	-0.06	70671.7	34738.9	-7.5	0.91992	1
ACX60_RS02275	prlC	WP_025467431.1	oligopeptidase A	106	318	368.1	0.21	1.31476e+06	780311	50	0.15236	0.904
ACX60_RS02280	rnr, vacB	WP_000165345.1	ribonuclease R	146	234.9	244	0.06	1.33727e+06	712607	9.2	0.71461	1
ACX60_RS02300		WP_001046660.1	hypothetical protein	52	137.8	129.4	-0.09	279358	134590	-8.3	0.78041	1
ACX60_RS02305		WP_000479323.1	membrane protein	86	188.7	234.4	0.31	632789	403088	45.7	0.14151	0.89245
ACX60_RS02315	K07078	WP_000007404.1	hypothetical protein	34	161.3	165.9	0.04	213916	112815	4.6	0.91097	1
ACX60_RS02320		WP_000139385.1	hypothetical protein	36	227.2	277.9	0.29	319047	200062	50.6	0.31483	0.97394
ACX60_RS02325		WP_000857681.1	fumarylacetoacetate hydrolase	35	171.4	161.4	-0.09	233895	112992	-9.9	0.82466	1
ACX60_RS02330		WP_000747869.1	AraC family transcriptional regulator	56	258.3	239.2	-0.11	564159	267938	-19.1	0.63859	1
ACX60_RS02335		WP_000392678.1	membrane protein	66	158.8	123	-0.37	408806	162348	-35.8	0.17275	0.91322
ACX60_RS02340	K07058	WP_000893466.1	membrane protein	89	179.3	194.7	0.12	622402	346538	15.4	0.59452	1
ACX60_RS02345	wrbA	WP_001183347.1	tryptophan repressor-binding protein	39	291.6	256.8	-0.18	443550	200331	-34.8	0.53122	0.99898
ACX60_RS02350	xpt	WP_000543071.1	xanthine phosphoribosyltransferase	31	148.5	103.5	-0.52	179500	64175.3	-45	0.22633	0.94929
ACX60_RS02355		WP_000201544.1	hypothetical protein	46	118	83.6	-0.5	211750	76934.2	-34.4	0.12148	0.88419
ACX60_RS02360		WP_001193955.1	hypothetical protein	47	82.6	66.2	-0.32	151462	62200	-16.5	0.47309	0.98648
ACX60_RS02365	tonB	WP_000914771.1	cell envelope biogenesis protein TonB	42	130.2	153.8	0.24	213335	129215	23.6	0.46294	0.98648
ACX60_RS02370	ybeY, yqfG	WP_000703571.1	endoribonuclease YbeY	27	6.8	8.8	0.37	7203.6	4769.79	2	0.82154	1
ACX60_RS02375	phoH, phoL	WP_000122983.1	ATP-binding protein	52	50	45.6	-0.13	101464	47429.8	-4.4	0.75108	1
ACX60_RS02380	miaB	WP_049594797.1	tRNA (N6-isopentenyl adenosine(37)-C2)-methylthiotransferase MiaB	79	229.2	204.1	-0.17	706209	322528	-25.1	0.44596	0.98648
ACX60_RS02385	slt	WP_000792526.1	lytic transglycosylase	129	368.7	353	-0.06	1.85485e+06	910779	-15.7	0.64975	1
ACX60_RS02390	E3.1.27.1	WP_000877281.1	hypothetical protein	43	198.5	255	0.36	332834	219303	56.5	0.20725	0.93303
ACX60_RS02395	mdh	WP_000813006.1	malate dehydrogenase	47	19.3	9.2	-1.07	35348.5	8629.96	-10.1	0.0403	0.66423
ACX60_RS02400		WP_000462894.1	hypothetical protein	10	194.6	107.3	-0.86	75903.5	21453	-87.4	0.11849	0.87831
ACX60_RS02405		WP_000334849.1	hypothetical protein	35	266.8	205	-0.38	364137	143497	-61.8	0.24862	0.95277
ACX60_RS02410	K07394	WP_000556102.1	oxidoreductase	39	286.2	260.6	-0.14	435269	203237	-25.6	0.61895	1
ACX60_RS02415	rlmJ	WP_001109438.1	hypothetical protein	47	76.2	32.2	-1.24	139690	30300.8	-44	0.00594	0.35646
ACX60_RS02420	CHO1, pssA	WP_000180205.1	CDP-diacylglycerol--serine O-phosphatidyltransferase	58	15.7	3.5	-2.15	35431.2	4095.83	-12.1	0.00357	0.26345
ACX60_RS02425		WP_001125217.1	hypothetical protein	70	278.9	221.5	-0.33	761380	310145	-57.4	0.20612	0.93303
ACX60_RS02455		WP_000455817.1	S-(hydroxymethyl)glutathione synthase	27	82.6	86.5	0.07	87004.4	46719.1	3.9	0.89749	1
ACX60_RS02460		WP_009517740.1	hypothetical protein	34	119.4	123.9	0.05	158386	84242.3	4.4	0.87322	1
ACX60_RS02465	ACADM, acd	WP_001176664.1	acyl-CoA dehydrogenase	72	230.4	227.7	-0.02	646888	327943	-2.6	0.93839	1
ACX60_RS02470		WP_000562197.1	TetR family transcriptional regulator	35	212.1	170.5	-0.31	289486	119343	-41.6	0.38185	0.97695
ACX60_RS02475		WP_000002859.1	terpene utilization protein AtuA	93	258.4	221.6	-0.22	937285	412266	-36.8	0.28456	0.97394
ACX60_RS02480	atuB	WP_000121939.1	2,4-dienoyl-CoA reductase	50	276.8	228	-0.28	539753	227995	-48.8	0.39571	0.97962
ACX60_RS02485	atuC	WP_000154082.1	acetyl-CoA carboxylase carboxyltransferase subunit	71	235.3	248.7	0.08	651547	353183	13.4	0.70014	1
ACX60_RS02490	atuD	WP_000673011.1	acyl-CoA dehydrogenase	58	274	211.5	-0.37	619837	245383	-62.5	0.2214	0.94604
ACX60_RS02495	atuE	WP_000175504.1	enoyl-CoA hydratase	36	397.6	360.4	-0.14	558232	259456	-37.2	0.60378	1
ACX60_RS02500	atuF	WP_000672551.1	3-methylcrotonyl-CoA carboxylase subunit alpha	89	249.7	247.2	-0.01	866566	439935	-2.5	0.94542	1
ACX60_RS02505		WP_000863328.1	hypothetical protein	37	162.2	180.7	0.16	234022	133711	18.5	0.69951	1
ACX60_RS02510	sspB	WP_000003707.1	stringent starvation protein B	22	350	464.5	0.41	300298	204388	114.5	0.32916	0.97394
ACX60_RS02515	sspA, mglA	WP_000110146.1	starvation protein A	45	242	203.6	-0.25	424784	183253	-38.4	0.38069	0.97695
ACX60_RS02520	RP-S9, MRPS9, rpsI	WP_000224786.1	30S ribosomal protein S9	24	0.7	0	-4.32	620.8	15.95	-0.6	0.43464	0.98648
ACX60_RS02525	RP-L13, MRPL13, rplM	WP_000854895.1	50S ribosomal protein L13	19	0	0	0	0	0	0	1	1
ACX60_RS02530	pdxA	WP_000636499.1	4-hydroxythreonine-4-phosphate dehydrogenase PdxA	64	0.3	0.1	-1.01	743.2	189.72	-0.1	0.67674	1
ACX60_RS02535	ksgA	WP_000284347.1	16S rRNA (adenine(1518)-N(6)/adenine(1519)-N(6))- dimethyltransferase	51	208.5	154.8	-0.43	414766	157904	-53.7	0.11307	0.87831
ACX60_RS02540	apaH	WP_000167246.1	bis(5'-nucleosyl)-tetraphosphatase (symmetrical)	56	184	247.9	0.43	401846	277676	63.9	0.03823	0.66139
ACX60_RS02545		WP_000514366.1	signal peptidase	38	169.3	171	0.01	250956	129990	1.7	0.95899	1
ACX60_RS02550		WP_000480818.1	L-rhamnonate dehydratase	47	329.3	269.9	-0.29	603547	253726	-59.3	0.35599	0.97695
ACX60_RS02555		WP_000357904.1	membrane protein	31	156.5	212.9	0.44	189190	131968	56.4	0.23555	0.94929
ACX60_RS02560	hflX	WP_000456884.1	GTP-binding protein	85	403.7	280.7	-0.52	1.33817e+06	477254	-122.9	0.0053	0.34838
ACX60_RS02565	plsC	WP_000195147.1	acyltransferase	57	180.2	138.9	-0.38	400574	158342	-41.3	0.1912	0.91951
ACX60_RS02570	clsC	WP_000079184.1	phospholipase	113	144.8	187.9	0.38	638057	424554	43.1	0.035	0.65396
ACX60_RS02575	K07098	WP_000267335.1	phosphohydrolase	76	398.9	328.4	-0.28	1.18248e+06	499175	-70.5	0.18734	0.91951
ACX60_RS02580		WP_001097560.1	membrane protein	32	127.2	207.4	0.71	158693	132705	80.2	0.04546	0.67006
ACX60_RS02585	tpbB	WP_002014284.1	membrane protein	86	185	199.4	0.11	620536	342897	14.3	0.59151	1
ACX60_RS02590		WP_001985194.1	hypothetical protein	49	186.6	167.9	-0.15	356514	164516	-18.7	0.52941	0.99898
ACX60_RS02620	DLD, lpd, pdhD	WP_049594874.1	dihydrolipoyl dehydrogenase	112	154.3	130.4	-0.24	674056	292186	-23.9	0.25481	0.95277
ACX60_RS02625		WP_000779308.1	hypothetical protein	111	118	109.7	-0.11	511030	243628	-8.3	0.62211	1
ACX60_RS02630		WP_001293924.1	oxidoreductase	18	145.5	143.7	-0.02	102108	51741	-1.7	0.97384	1
ACX60_RS02635		WP_000543480.1	hypothetical protein	66	230.1	199.9	-0.2	592177	263849	-30.2	0.36683	0.97695
ACX60_RS02640	trxC	WP_000587649.1	thiol disulfide reductase thioredoxin	24	233.2	235.9	0.02	218301	113220	2.6	0.96073	1
ACX60_RS02645	yciA	WP_001287659.1	acyl-CoA thioesterase	22	187.3	202.2	0.11	160705	88978.9	14.9	0.81037	1
ACX60_RS02650		WP_000083577.1	DUF4442 domain-containing protein	34	130.1	99.6	-0.38	172484	67742.3	-30.5	0.41701	0.98648
ACX60_RS02655		WP_000538650.1	hypothetical protein	11	93.8	127.6	0.44	40219.6	28074.4	33.9	0.44681	0.98648
ACX60_RS02660		WP_000957703.1	hypothetical protein	53	154	169.5	0.14	318418	179621	15.4	0.58583	1
ACX60_RS02665		WP_000134309.1	hypothetical protein	73	236.2	233.4	-0.02	672438	340729	-2.8	0.9506	1
ACX60_RS02670		WP_000506715.1	hypothetical protein	73	107.8	142	0.4	307008	207327	34.2	0.0791	0.80709
ACX60_RS02675			hypothetical protein	64	72.4	72.3	0	180617	92567.7	0	0.99748	1
ACX60_RS02680		WP_000762709.1	hypothetical protein	35	156.9	155	-0.02	214131	108512	-1.9	0.97348	1
ACX60_RS02685		WP_001177189.1	hypothetical protein	91	139	141.6	0.03	493272	257685	2.6	0.90182	1
ACX60_RS02690		WP_001063876.1	hypothetical protein	24	179.3	195.8	0.13	167834	93963.9	16.4	0.82507	1
ACX60_RS02695		WP_001017139.1	hypothetical protein	66	308	274.5	-0.17	792755	362327	-33.5	0.47293	0.98648
ACX60_RS02700		WP_000479026.1	hypothetical protein	6	65.7	106.1	0.69	15373.3	12735.2	40.4	0.39343	0.97695
ACX60_RS02705		WP_000489162.1	hypothetical protein	16	94.5	43.7	-1.11	58980.3	13991.5	-50.8	0.19519	0.92241
ACX60_RS02710		WP_000790977.1	hypothetical protein	7	101.3	203.2	1	27651.4	28448	101.9	0.16962	0.91322
ACX60_RS02715		WP_000942647.1	hypothetical protein	60	237.8	192.9	-0.3	556470	231470	-44.9	0.27377	0.96431
ACX60_RS02720		WP_001985473.1	hypothetical protein	38	297.8	232.4	-0.36	441366	176591	-65.5	0.26509	0.95501
ACX60_RS02725		WP_001067865.1	hypothetical protein	23	213.5	258.6	0.28	191548	118978	45.1	0.38874	0.97695
ACX60_RS02730		WP_000553831.1	hypothetical protein	14	279.5	370.3	0.41	152581	103687	90.9	0.31204	0.97394
ACX60_RS02735		WP_000951143.1	hypothetical protein	56	284.1	324	0.19	620379	362840	39.9	0.45341	0.98648
ACX60_RS02740	pcoD	WP_002037196.1	copper resistance protein CopD	77	116.3	146.6	0.33	349278	225755	30.3	0.13628	0.8905
ACX60_RS02745	copC, pcoC	WP_000689223.1	copper resistance protein C	29	207.2	163.6	-0.34	234343	94891.5	-43.6	0.37075	0.97695
ACX60_RS02750	copA, ATP7	WP_000349570.1	haloacid dehalogenase	143	251.2	214.9	-0.22	1.40105e+06	614740	-36.3	0.20867	0.93303
ACX60_RS02755	cusS, copS, silS	WP_000149041.1	two-component sensor histidine kinase	98	228.4	249.6	0.13	872809	489251	21.3	0.55327	0.99898
ACX60_RS02760	cusR, copR, silR	WP_001221582.1	DNA-binding response regulator	51	211	201.9	-0.06	419594	205915	-9.1	0.88016	1
ACX60_RS02765		WP_000853614.1	hypothetical protein	22	293.1	306.4	0.06	251477	134838	13.4	0.8859	1
ACX60_RS02770		WP_000038713.1	copper oxidase	119	250.4	249.9	0	1.16214e+06	594777	-0.5	0.98642	1
ACX60_RS02775	pcoB, copB	WP_000557535.1	copper resistance protein CopB	65	165.7	181.8	0.13	419989	236396	16.2	0.55455	0.99898
ACX60_RS02780		WP_000771461.1	hypothetical protein	29	279	193.1	-0.53	315518	112026	-85.8	0.24317	0.95277
ACX60_RS02785		WP_000675248.1	cytochrome c	58	193.3	190.4	-0.02	437282	220913	-2.9	0.93811	1
ACX60_RS02790	cusB, silB	WP_000945697.1	hemolysin D	87	368.9	293.3	-0.33	1.25165e+06	510360	-75.6	0.10387	0.85681
ACX60_RS02795	cusA, silA	WP_000561670.1	cation efflux system protein CusA	177	245.6	218.8	-0.17	1.69519e+06	774603	-26.8	0.26647	0.95501
ACX60_RS02800		WP_000911301.1	copper-binding protein CusF	23	104.2	97.2	-0.1	93428.7	44728.4	-6.9	0.85097	1
ACX60_RS02805		WP_001086231.1	ferrous iron transporter B	143	250.3	257.1	0.04	1.39597e+06	735218	6.8	0.7885	1
ACX60_RS02810		WP_001048216.1	hypothetical protein	12	56.6	74.1	0.39	26496.9	17775	17.4	0.50471	0.99733
ACX60_RS02815		WP_000537297.1	cation transporter	84	134.1	143.1	0.09	439179	240480	9.1	0.6766	1
ACX60_RS02820		WP_000480875.1	Cd(II)/Pb(II)-responsive transcriptional regulator	30	132.7	197	0.57	155205	118193	64.3	0.09112	0.84807
ACX60_RS02825		WP_001019256.1	hypothetical protein	237	84.1	95.3	0.18	777245	451838	11.2	0.28067	0.97315
ACX60_RS02830		WP_000860807.1	hypothetical protein	32	139.7	157.6	0.17	174363	100838	17.8	0.58453	1
ACX60_RS02835		WP_001093469.1	hypothetical protein	26	81.6	106.1	0.38	82697	55191.3	24.6	0.34493	0.97597
ACX60_RS02840		WP_000910421.1	integrase	94	204.9	184.7	-0.15	751122	347308	-20.2	0.43414	0.98648
ACX60_RS02845	yajQ	WP_001138893.1	nucleotide-binding protein	25	44.9	54.1	0.27	43803.3	27039.9	9.2	0.64443	1
ACX60_RS02850		WP_000619820.1	sulfurtransferase	15	151.2	127.4	-0.25	88443.1	38213.8	-23.8	0.66813	1
ACX60_RS02855	mnmC	WP_001043506.1	FAD-dependent cmnm(5)s(2)U34 oxidoreductase	99	168.1	180.1	0.1	648902	356543	12	0.64285	1
ACX60_RS02860	elsS	WP_001175200.1	hypothetical protein	22	234.8	235.1	0	201433	103430	0.3	0.99609	1
ACX60_RS02865	K09780	WP_001115787.1	hypothetical protein	14	280.8	232.5	-0.27	153329	65092.8	-48.3	0.52392	0.99898
ACX60_RS02870	ispZ	WP_000645707.1	intracellular septation protein (IspZ)	39	12.1	7.6	-0.67	18349.7	5896.61	-4.5	0.22062	0.94604
ACX60_RS02875	E3.1.3.97	WP_001161542.1	phosphatase	49	174.7	181.3	0.05	333922	177627	6.5	0.87224	1
ACX60_RS02880	yneE, BEST	WP_000637023.1	hypothetical protein	66	201.5	173.1	-0.22	518775	228449	-28.5	0.35128	0.97695
ACX60_RS02885	radC	WP_001985895.1	hypothetical protein	42	186.7	165.2	-0.18	305876	138782	-21.5	0.57024	1
ACX60_RS02890	coaBC, dfp	WP_000006962.1	phosphopantothenate synthase	64	0.1	0.4	2.56	163.6	495.13	0.3	0.08528	0.82645
ACX60_RS02895	secF	WP_000170142.1	preprotein translocase subunit SecF	56	0.8	4.7	2.54	1772.1	5300.64	3.9	0.33323	0.97394
ACX60_RS02900	secD	WP_001270222.1	preprotein translocase subunit SecD	117	0.5	0.3	-0.59	2129.5	725.45	-0.2	0.44357	0.98648
ACX60_RS02905	yajC	WP_000051669.1	preprotein translocase subunit YajC	18	1.9	0.3	-2.58	1362.8	116.71	-1.6	0.42987	0.98648
ACX60_RS02910	tgt, QTRT1	WP_000667229.1	tRNA guanosine(34) transglycosylase Tgt	66	228.1	195.3	-0.22	587072	257750	-32.8	0.34136	0.97394
ACX60_RS02915	lemA	WP_000147154.1	membrane protein	36	98.6	207.1	1.07	138416	149100	108.5	0.00026	0.06681
ACX60_RS02920		WP_001121092.1	hypothetical protein	80	136.5	142	0.06	425795	227255	5.6	0.78577	1
ACX60_RS02925	queA	WP_001177138.1	tRNA preQ1(34) S-adenosylmethionine ribosyltransferase-isomerase QueA	55	170.8	188	0.14	366455	206807	17.2	0.70713	1
ACX60_RS02935		WP_001118986.1	hypothetical protein	104	168.8	159.7	-0.08	684808	332206	-9.1	0.71542	1
ACX60_RS02940		WP_000005458.1	hypothetical protein	49	74.9	66.2	-0.18	143183	64885.5	-8.7	0.57345	1
ACX60_RS02945		WP_049594875.1	hypothetical protein	20	304.5	250.1	-0.28	237483	100027	-54.4	0.41857	0.98648
ACX60_RS02950		WP_000392942.1	transcriptional regulator	15	112.3	130.2	0.21	65700.1	39070.1	17.9	0.65053	1
ACX60_RS02955		WP_000527683.1	hypothetical protein	70	116.9	97.9	-0.26	319236	137089	-19	0.569	1
ACX60_RS02960		WP_079454673.1	hypothetical protein	354	9.8	15	0.62	135180	106399	5.2	0.02513	0.56901
ACX60_RS02965		WP_000428610.1	hypothetical protein	74	56.3	68.1	0.27	162490	100747	11.8	0.42228	0.98648
ACX60_RS02970		WP_000556350.1	hypothetical protein	12	105	79.4	-0.4	49116.8	19064.7	-25.5	0.51891	0.99898
ACX60_RS02975		WP_000194111.1	two-component sensor histidine kinase	69	118.5	106	-0.16	318966	146321	-12.5	0.59837	1
ACX60_RS02980	glnE	WP_000990827.1	bifunctional glutamine synthetase adenylyltransferase/deadenyltransferase	155	191.2	192.4	0.01	1.15557e+06	596359	1.2	0.95814	1
ACX60_RS02985	E2.6.1.42, ilvE	WP_001046506.1	branched chain amino acid aminotransferase	45	354.2	287	-0.3	621549	258263	-67.2	0.38547	0.97695
ACX60_RS02990	K07276	WP_000548408.1	nucleoside-diphosphate sugar epimerase	48	38.4	26.8	-0.52	71866.4	25744.8	-11.6	0.20644	0.93303
ACX60_RS02995		WP_000697425.1	hypothetical protein	62	179.8	165.2	-0.12	434647	204797	-14.6	0.63659	1
ACX60_RS03000		WP_000989966.1	polysaccharide deacetylase	50	192.1	176.1	-0.13	374517	176062	-16	0.68629	1
ACX60_RS03005		WP_001033809.1	hypothetical protein	51	107.3	134.1	0.32	213471	136824	26.8	0.29615	0.97394
ACX60_RS03010		WP_000706916.1	glycosyl transferase	58	159.5	164.2	0.04	360678	190515	4.8	0.905	1
ACX60_RS03015		WP_000909272.1	hypothetical protein	53	91.5	92.5	0.02	189105	97998.5	1	0.96357	1
ACX60_RS03020	K07270	WP_000721908.1	hypothetical protein	58	189.2	180.6	-0.07	427904	209446	-8.6	0.8271	1
ACX60_RS03025	wecB	WP_000598628.1	UDP-N-acetyl glucosamine 2-epimerase	101	38.2	40.3	0.07	150637	81320.6	2	0.8196	1
ACX60_RS03030		WP_001985908.1	hypothetical protein	81	18.8	24.1	0.36	59395.2	38972.2	5.3	0.51134	0.99898
ACX60_RS03035		WP_001251490.1	membrane protein	17	128.7	150.4	0.22	85360.3	51121.8	21.6	0.7056	1
ACX60_RS03040	aspS	WP_000986448.1	aspartate--tRNA ligase	86	0	0	-0.01	29.1	0	0	0.40154	0.98089
ACX60_RS03045		WP_001116934.1	hypothetical protein	63	86.1	114.8	0.42	211487	144689	28.8	0.12738	0.88419
ACX60_RS03050	TC.FEV.OM	WP_000899877.1	TonB-denpendent receptor	122	320.4	303.8	-0.08	1.52424e+06	741257	-16.6	0.67669	1
ACX60_RS03055		WP_001218069.1	phospholipase D	93	190.1	162.3	-0.23	689566	301871	-27.8	0.32233	0.97394
ACX60_RS03060		WP_001290059.1	hypothetical protein	18	202.4	225.2	0.15	142102	81060.5	22.7	0.7215	1
ACX60_RS03065		WP_000743009.1	hypothetical protein	28	344	305.7	-0.17	375619	171179	-38.3	0.62431	1
ACX60_RS03070		WP_001113293.1	hypothetical protein	31	104.5	70.8	-0.56	126398	43895.8	-33.7	0.16978	0.91322
ACX60_RS03075		WP_001123422.1	acyl-CoA dehydrogenase	99	251	275.3	0.13	969131	545094	24.3	0.44213	0.98648
ACX60_RS03080		WP_001136744.1	acyl-CoA dehydrogenase	98	332	232.5	-0.51	1268971	455710	-99.5	0.01503	0.51762
ACX60_RS03085		WP_000784268.1	hypothetical protein	12	323.1	332.7	0.04	151202	79846.7	9.6	0.95241	1
ACX60_RS03090	baeS, smeS	WP_005119692.1	two-component sensor histidine kinase	99	223.7	217.6	-0.04	863780	430844	-6.1	0.84491	1
ACX60_RS03095	baeR, smeR	WP_000680577.1	DNA-binding response regulator	40	299.7	242.6	-0.3	467570	194116	-57.1	0.35702	0.97695
ACX60_RS03100	ydiU	WP_001160202.1	hypothetical protein	87	237.3	206.7	-0.2	805321	359614	-30.7	0.43325	0.98648
ACX60_RS03105	SCD, desC	WP_000199593.1	fatty acid desaturase	72	166.6	155.9	-0.1	467798	224515	-10.7	0.72597	1
ACX60_RS03110		WP_000701693.1	META domain-containing protein	26	220.3	213.6	-0.04	223394	111054	-6.7	0.9006	1
ACX60_RS03115	E3.1.4.46, glpQ, ugpQ	WP_001220108.1	glycerophosphoryl diester phosphodiesterase	34	155.9	130	-0.26	206703	88410.2	-25.9	0.52957	0.99898
ACX60_RS03120	MMAB, pduO	WP_000509981.1	ATP--cobalamin adenosyltransferase	27	102.6	114.1	0.15	108044	61626	11.5	0.69783	1
ACX60_RS03125	btuB	WP_038347280.1	ligand-gated channel protein	147	241.7	217.3	-0.15	1.38564e+06	638787	-24.4	0.3258	0.97394
ACX60_RS03130	trpF	WP_000083555.1	N-(5'-phosphoribosyl)anthranilate isomerase	34	298.5	322.3	0.11	395867	219187	23.8	0.68185	1
ACX60_RS03135	trpB	WP_000372737.1	tryptophan synthase subunit beta	65	456.9	373.3	-0.29	1158216	485314	-83.6	0.15101	0.904
ACX60_RS03140		WP_001139545.1	hypothetical protein	34	279.1	249.8	-0.16	370078	169876	-29.3	0.60421	1
ACX60_RS03145		WP_000364279.1	hypothetical protein	62	159	168.9	0.09	384441	209417	9.9	0.75522	1
ACX60_RS03150	K07044	WP_000991230.1	metal-dependent hydrolase	40	247.5	199.4	-0.31	386151	159529	-48.1	0.36694	0.97695
ACX60_RS03155		WP_001155169.1	AraC family transcriptional regulator	70	220.1	258.8	0.23	600879	362390	38.7	0.29735	0.97394
ACX60_RS03160	trpA	WP_000088559.1	tryptophan synthase subunit alpha	38	0.4	2.7	2.74	608.3	2081.99	2.3	0.03092	0.6092
ACX60_RS03165	accD	WP_001071168.1	acetyl-CoA carboxylase carboxyltransferase subunit beta	47	0	0	-0.04	54.7	0	0	0.55417	0.99898
ACX60_RS03170	folC	WP_000813097.1	bifunctional folylpolyglutamate synthase/dihydrofolate synthase	70	0	0.1	3.35	36.4	189.69	0.1	0.19293	0.91951
ACX60_RS03175	dedD	WP_001060795.1	cell division protein	39	77.2	131	0.76	117482	102157	53.7	0.05941	0.7641
ACX60_RS03180		WP_000689264.1	protein tyrosine/serine phosphatase	30	138.8	130.7	-0.09	162454	78401.9	-8.2	0.80175	1
ACX60_RS03185		WP_049594799.1	MBL fold hydrolase	43	165.8	176.6	0.09	277997	151866	10.8	0.83404	1
ACX60_RS03190		WP_000175334.1	peroxidase	43	180.3	193.4	0.1	302316	166333	13.1	0.7624	1
ACX60_RS03195	secA	WP_000881347.1	protein translocase subunit SecA	149	0	0.1	1.49	212.4	305.23	0.1	0.61262	1
ACX60_RS03200		WP_000757175.1	hypothetical protein	23	155	144.6	-0.1	139069	66499.4	-10.5	0.85883	1
ACX60_RS03205		WP_000446411.1	MFS transporter	88	232.9	232.4	0	799281	408947	-0.5	0.98693	1
ACX60_RS03210	hlyIII	WP_001984806.1	hemolysin III	58	154.8	142.8	-0.12	350137	165693	-12	0.64739	1
ACX60_RS03215		WP_049594800.1	methyltransferase	68	165.9	206.9	0.32	439850	281414	41.1	0.22034	0.94604
ACX60_RS03220		WP_000278744.1	GNAT family acetyltransferase	28	219.6	267.2	0.28	239792	149650	47.6	0.37103	0.97695
ACX60_RS03225		WP_000129263.1	patatin family protein	51	215.7	197.4	-0.13	429035	201315	-18.3	0.61996	1
ACX60_RS03230		WP_001280986.1	hypothetical protein	8	465.6	293.4	-0.67	145274	46938.2	-172.3	0.32197	0.97394
ACX60_RS03235	fadJ	WP_049594801.1	3-hydroxyacyl-CoA dehydrogenase	111	196.7	201.1	0.03	851346	446464	4.4	0.86786	1
ACX60_RS03240	E2.3.1.9, atoB	WP_001287650.1	acetyl-CoA acetyltransferase	48	237	269.3	0.18	443627	258571	32.4	0.4725	0.98648
ACX60_RS03245		WP_000085721.1	AraC family transcriptional regulator	53	1.3	4.8	1.91	2631.1	5066.75	3.5	0.28519	0.97394
ACX60_RS03250		WP_000205325.1	CoA transferase	64	325.9	246.5	-0.4	813328	315495	-79.4	0.06208	0.76503
ACX60_RS03255	oprB	WP_000848136.1	porin	74	254.6	304.6	0.26	734900	450836	50	0.17626	0.91348
ACX60_RS03260	gcd	WP_001075596.1	glucose dehydrogenase	142	284.4	263.2	-0.11	1.57491e+06	747598	-21.1	0.48939	0.98802
ACX60_RS03265	cysI	WP_000281766.1	sulfite reductase	104	136.2	136.5	0	552324	284010	0.4	0.98675	1
ACX60_RS03270		WP_000935247.1	hypothetical protein	29	228.8	150.9	-0.6	258816	87532.5	-77.9	0.15468	0.904
ACX60_RS03275	emrE, qac, mmr, smr	WP_000457783.1	quaternary ammonium transporter	22	120.9	108.1	-0.16	103696	47569.5	-12.7	0.72283	1
ACX60_RS03280	phnB	WP_001176578.1	hypothetical protein	31	166.4	198	0.25	201150	122777	31.7	0.48184	0.98802
ACX60_RS03285	E2.3.1.9, atoB	WP_000129971.1	acetyl-CoA acetyltransferase	55	186.6	189.2	0.02	400170	208122	2.6	0.94594	1
ACX60_RS03290	fimT	WP_000477155.1	type 4 fimbrial biogenesis protein FimT	46	93.1	134.9	0.53	167100	124108	41.8	0.08349	0.8203
ACX60_RS03295	TC.OOP	WP_000777879.1	membrane protein	76	91.9	81.9	-0.17	272518	124476	-10.1	0.58529	1
ACX60_RS03300			hypothetical protein	9	147.1	109.5	-0.43	51640.1	19703.2	-37.7	0.48326	0.98802
ACX60_RS03305	RTCB, rtcB	WP_000512695.1	RNA-splicing ligase RtcB	68	186.8	221.5	0.25	495347	301206	34.7	0.26501	0.95501
ACX60_RS03310	lysP	WP_000004971.1	lysine transporter	95	126.1	147.6	0.23	467270	280378	21.4	0.30211	0.97394
ACX60_RS03315	rsmC	WP_000371521.1	ribosomal RNA small subunit methyltransferase C	57	242.7	200.1	-0.28	539425	228126	-42.5	0.45052	0.98648
ACX60_RS03320	xanP	WP_000070856.1	xanthine permease	96	211.9	183.5	-0.21	793301	352370	-28.4	0.34198	0.9743
ACX60_RS03325	typA, bipA	WP_001280092.1	GTP-binding protein	103	135.4	153.5	0.18	543740	316136	18.1	0.38196	0.97695
ACX60_RS03330	mscL	WP_000022555.1	large-conductance mechanosensitive channel	32	85.5	143.7	0.75	106677	91993.2	58.3	0.02239	0.56373
ACX60_RS03335		WP_001072497.1	hypothetical protein	25	84.6	104.7	0.31	82465.3	52351.8	20.1	0.46608	0.98648
ACX60_RS03340	ppiC	WP_001192454.1	peptidyl-prolyl cis-trans isomerase	12	154.7	104.3	-0.57	72419.9	25039.6	-50.4	0.45534	0.98648
ACX60_RS03345	mutM, fpg	WP_001114566.1	DNA-formamidopyrimidine glycosylase	40	84.8	93.8	0.14	132361	75001.2	8.9	0.68468	1
ACX60_RS03350	MPG	WP_001280165.1	DNA-3-methyladenine glycosylase	41	248.9	284	0.19	397953	232902	35.2	0.46257	0.98648
ACX60_RS03355	TC.FEV.OM	WP_000055221.1	TonB-dependent receptor	142	293.6	224.6	-0.39	1.62598e+06	637835	-69	0.03016	0.60535
ACX60_RS03360		WP_001096155.1	FAD/FMN-binding oxidoreductase	63	281.8	223.4	-0.34	692360	281443	-58.4	0.20926	0.93303
ACX60_RS03365	K07088	WP_000231859.1	hypothetical protein	71	127.4	173.7	0.45	352756	246687	46.3	0.08686	0.8372
ACX60_RS03370		WP_000734701.1	hypothetical protein	46	104.4	126.4	0.27	187369	116245	21.9	0.36175	0.97695
ACX60_RS03375	dsbC	WP_000850467.1	hypothetical protein	49	142.3	175.9	0.31	272026	172357	33.5	0.22437	0.94777
ACX60_RS03380	ygfZ	WP_000054211.1	hypothetical protein	38	1.6	0.8	-1.07	2346.9	572.61	-0.8	0.7826	1
ACX60_RS03385		WP_000190594.1	toxin	26	151.6	177.5	0.23	153675	92287	25.9	0.5656	1
ACX60_RS03390		WP_001025489.1	hypothetical protein	27	109.6	127.2	0.21	115422	68702.4	17.6	0.59005	1
ACX60_RS03395	phnA	WP_000056784.1	hypothetical protein	22	87.4	93.2	0.09	75006.3	40988	5.7	0.84513	1
ACX60_RS03400	K09946	WP_000929502.1	hypothetical protein	24	137.3	148.9	0.12	128556	71461.2	11.5	0.84736	1
ACX60_RS03405	PARS, proS	WP_001202763.1	proline--tRNA ligase	84	0.2	0.1	-0.59	587	199.56	-0.1	0.63004	1
ACX60_RS03410	TC.HAE1	WP_049594802.1	nodulation protein NolG	186	201.8	206.8	0.04	1.46416e+06	769401	5	0.81511	1
ACX60_RS03415		WP_001260813.1	hemolysin D	70	179.5	191	0.09	489963	267455	11.6	0.75197	1
ACX60_RS03420		WP_049594803.1	hypothetical protein	49	111.7	138.8	0.31	213405	136018	27.1	0.32215	0.97394
ACX60_RS03425	pilG	WP_000389061.1	transcriptional regulator	21	147	130.5	-0.17	120394	54824.8	-16.5	0.73697	1
ACX60_RS03430	pilH	WP_000101096.1	two-component system response regulator	18	212.5	196.2	-0.12	149171	70617.7	-16.3	0.76889	1
ACX60_RS03435	pilI	WP_000729757.1	twitching motility protein PilT	29	164.5	169.7	0.04	186017	98408.5	5.2	0.90963	1
ACX60_RS03440	pilJ	WP_000505931.1	chemotaxis protein	121	206.6	190	-0.12	974955	459827	-16.6	0.51512	0.99898
ACX60_RS03445	chpA	WP_000658897.1	hybrid sensor histidine kinase/response regulator	274	219.4	210.1	-0.06	2.34398e+06	1.15141e+06	-9.2	0.59777	1
ACX60_RS03450		WP_000678920.1	hypothetical protein	34	416.9	417.4	0	552768	283854	0.6	0.99419	1
ACX60_RS03455	dapE	WP_001016573.1	succinyl-diaminopimelate desuccinylase	64	0.7	0.3	-1.07	1796.6	439.68	-0.4	0.71447	1
ACX60_RS03460		WP_000757214.1	bacteriolytic lipoprotein entericidin B	7	48.7	64.2	0.4	13299.2	8990.81	15.5	0.64053	1
ACX60_RS03465	K09977	WP_001017518.1	hypothetical protein	64	90.5	128.1	0.5	225929	164022	37.6	0.10255	0.85486
ACX60_RS03470	K09790	WP_001259501.1	hypothetical protein	16	225.5	169.2	-0.41	140714	54140.9	-56.3	0.49776	0.99039
ACX60_RS03475	elsL	WP_000077301.1	peptidase	29	213	6.5	-5.04	240912	3759.74	-206.5	0	0.00012
ACX60_RS03510		WP_001198160.1	hypothetical protein	50	154.3	144.8	-0.09	300898	144798	-9.5	0.83168	1
ACX60_RS03515	cysJ	WP_000473043.1	membrane protein	187	189.5	163.7	-0.21	1.38181e+06	612095	-25.8	0.19659	0.92301
ACX60_RS03520		WP_000125649.1	hypothetical protein	46	85.8	98.9	0.2	153953	91000.7	13.1	0.50974	0.99898
ACX60_RS03525		WP_001984830.1	membrane protein	160	183.2	149.9	-0.29	1.14336e+06	479709	-33.3	0.09166	0.84807
ACX60_RS03530	bcr, tcaB	WP_000003696.1	diaminohydroxyphosphoribosylaminopyrimidine deaminase	80	302.3	291.6	-0.05	943169	466508	-10.7	0.8116	1
ACX60_RS03535		WP_001047593.1	P-nitrobenzoate reductase NfnB	35	194.7	254.6	0.39	265788	178245	59.9	0.16205	0.90736
ACX60_RS03540		WP_002010643.1	hypothetical protein	9	99	189.8	0.94	34761.1	34165.7	90.8	0.20028	0.926
ACX60_RS03545	TC.AGCS	WP_001005337.1	transporter	91	234.8	299.9	0.35	833283	545780	65.1	0.08433	0.82406
ACX60_RS03550	K07001	WP_000811534.1	alpha/beta hydrolase	53	226.9	192.8	-0.23	468926	204379	-34.1	0.41035	0.98481
ACX60_RS03555	E4.3.1.19, ilvA, tdcB	WP_000615951.1	threonine ammonia-lyase	72	217.1	194.4	-0.16	609649	279922	-22.7	0.52426	0.99898
ACX60_RS03560	sbmA, bacA	WP_002041898.1	microcin B17 transporter	102	141.5	118.4	-0.26	562755	241473	-23.1	0.3068	0.97394
ACX60_RS03565	pepO	WP_000836165.1	peptidase M13	150	105.8	105.2	-0.01	618989	315665	-0.6	0.96744	1
ACX60_RS03570		WP_000735833.1	DUF4850 domain-containing protein	46	76.4	114	0.58	137014	104896	37.6	0.04452	0.66783
ACX60_RS03575		WP_000789892.1	hypothetical protein	75	199.2	213.2	0.1	582788	319800	14	0.64899	1
ACX60_RS03580		WP_000086443.1	hypothetical protein	29	321.8	212.8	-0.6	363927	123444	-108.9	0.11173	0.87331
ACX60_RS03585	pfpI	WP_000037737.1	glutamine amidotransferase	33	226	252.6	0.16	290854	166727	26.6	0.59545	1
ACX60_RS03590	gatB, PET112	WP_000796649.1	aspartyl/glutamyl-tRNA amidotransferase subunit B	69	0	0	-0.06	119.5	0	0	1	1
ACX60_RS03595	gatA, QRSL1	WP_000130670.1	glutamyl-tRNA(Gln) amidotransferase	79	0.1	0	-0.09	203.5	0	-0.1	0.19024	0.91951
ACX60_RS03600	gatC, GATC	WP_000107699.1	asparaginyl/glutamyl-tRNA amidotransferase subunit C	14	0	0	0	0	0	0	1	1
ACX60_RS03605	mreB	WP_000601379.1	rod shape-determining protein	59	174.1	219.6	0.33	400547	259080	45.5	0.1252	0.88419
ACX60_RS03610	mreC	WP_001182997.1	rod shape-determining protein MreC	48	233.4	186.6	-0.32	436848	179106	-46.8	0.2136	0.94057
ACX60_RS03615	mreD	WP_001121009.1	rod shape-determining protein MreD	28	175.9	144	-0.29	192057	80659.8	-31.8	0.48502	0.98802
ACX60_RS03620	maf	WP_000068064.1	septum formation protein Maf	32	170.6	145.9	-0.23	212958	93380.5	-24.7	0.55959	1
ACX60_RS03625	rng, cafA	WP_001288187.1	ribonuclease G	86	77	56.3	-0.45	258360	96780.5	-20.8	0.06263	0.76503
ACX60_RS03630			hypothetical protein	13	154.8	162.7	0.07	78508.6	42289.6	7.8	0.89138	1
ACX60_RS03635	E2.3.1.20	WP_001247586.1	O-acetyltransferase	73	205.9	141.8	-0.54	586299	207087	-64.1	0.0702	0.78052
ACX60_RS03640	cysH	WP_000216076.1	phosphoadenosine phosphosulfate reductase	42	55.6	30.4	-0.87	91041.5	25523.8	-25.2	0.05263	0.7216
ACX60_RS03645	thrH	WP_000406996.1	phosphoserine phosphatase	30	125.9	133.4	0.08	147336	80050.4	7.5	0.8235	1
ACX60_RS03650	fadL	WP_000768258.1	Long-chain fatty acid transport protein	107	161.2	187.9	0.22	672772	402173	26.7	0.30372	0.97394
ACX60_RS03655	NQO1	WP_001023281.1	NAD(P)H dehydrogenase	42	194.9	207.8	0.09	319309	174564	12.9	0.75021	1
ACX60_RS03660		WP_000187160.1	AraC family transcriptional regulator	73	97.2	122.4	0.33	276654	178653	25.2	0.17443	0.91322
ACX60_RS03665		WP_000993871.1	fatty acid desaturase	65	169.4	133.2	-0.35	429322	173100	-36.2	0.17345	0.91322
ACX60_RS03670	paaX	WP_000799161.1	PaaX family transcriptional regulator	48	142.5	119.8	-0.25	266835	114987	-22.8	0.46681	0.98648
ACX60_RS03675	bacA	WP_000426931.1	undecaprenyl-diphosphatase	44	40.2	32.2	-0.32	68901.8	28357.6	-7.9	0.46917	0.98648
ACX60_RS03680		WP_001186873.1	AraC family transcriptional regulator	57	116.3	143.9	0.31	258435	164022	27.6	0.26614	0.95501
ACX60_RS03685		WP_001053074.1	oxidoreductase	52	107	175.3	0.71	216994	182324	68.3	0.04175	0.66423
ACX60_RS03690	hchA	WP_001095773.1	Molecular chaperone Hsp31 and glyoxalase 3	56	139.1	132.5	-0.07	303870	148440	-6.6	0.80979	1
ACX60_RS03700	TC.AAT	WP_002016863.1	amino acid permease	89	161.7	162.2	0	561192	288713	0.5	0.98355	1
ACX60_RS03705	prpF	WP_000011487.1	probable AcnD-accessory protein PrpF	57	146.7	102.6	-0.52	326033	117003	-44	0.11532	0.87831
ACX60_RS03710	ispA	WP_000097113.1	geranyltranstransferase	45	10.2	12.4	0.28	17907.5	11142.4	2.2	0.53729	0.99898
ACX60_RS03715		WP_001012948.1	hypothetical protein	22	36.9	46.6	0.34	31649.4	20493	9.7	0.5371	0.99898
ACX60_RS03720		WP_001143941.1	membrane protein	55	219.6	181.9	-0.27	470936	200074	-37.7	0.38245	0.97695
ACX60_RS03725	ybbJ	WP_000397565.1	membrane protein	30	259.9	240.3	-0.11	304077	144169	-19.6	0.78217	1
ACX60_RS03730	K07001	WP_000684973.1	esterase	51	307.3	234.2	-0.39	611318	238924	-73.1	0.14819	0.904
ACX60_RS03735		WP_000434845.1	acyltransferase	37	129.7	159.8	0.3	187144	118218	30.1	0.33648	0.97394
ACX60_RS03740		WP_000489711.1	MFS transporter	97	134.8	145.8	0.11	509795	282804	11	0.56532	1
ACX60_RS03745		WP_000362915.1	hypothetical protein	93	214.7	224.3	0.06	778843	417156	9.5	0.71843	1
ACX60_RS03750	eptA, pmrC	WP_049594804.1	lipid A phosphoethanolamine transferase	120	167.5	169.6	0.02	784076	406939	2	0.92856	1
ACX60_RS03755	qseB	WP_000161505.1	DNA-binding response regulator PmrA	44	166.4	184.4	0.15	285614	162311	18	0.52684	0.99898
ACX60_RS03760	qseC	WP_000559381.1	two-component system sensor histidine kinase PmrB	83	116.3	167.9	0.53	376494	278794	51.6	0.02176	0.56225
ACX60_RS03765		WP_000184464.1	hypothetical protein	46	136.9	135.4	-0.02	245683	124600	-1.5	0.95879	1
ACX60_RS03770	amt, AMT, MEP	WP_002046617.1	ammonium transporter	49	223.6	257.6	0.2	427300	252494	34	0.46073	0.98648
ACX60_RS03775		WP_000144721.1	LysR family transcriptional regulator	54	168.9	139.5	-0.28	355773	150657	-29.4	0.31741	0.97394
ACX60_RS03780	K07088	WP_001084914.1	hypothetical protein	56	157.5	133.4	-0.24	343903	149371	-24.1	0.4287	0.98648
ACX60_RS03785		WP_000006938.1	hypothetical protein	44	218.3	175	-0.32	374551	154012	-43.3	0.35747	0.97695
ACX60_RS03790		WP_001003054.1	SAM-dependent methyltransferase	49	54.1	63	0.22	103314	61753.4	9	0.57156	1
ACX60_RS03795	VARS, valS	WP_049594805.1	valine--tRNA ligase	134	0.1	0	-2.51	496.9	44.79	-0.1	0.87362	1
ACX60_RS03800		WP_049594806.1	hypothetical protein	45	212.4	186.9	-0.18	372745	168218	-25.5	0.46972	0.98648
ACX60_RS03805		WP_001086059.1	oxidoreductase	48	196	149.1	-0.4	366934	143101	-46.9	0.18972	0.91951
ACX60_RS03810		WP_000371755.1	polyketide cyclase	24	179.8	125.9	-0.51	168276	60451.2	-53.8	0.28846	0.97394
ACX60_RS03815		WP_000369287.1	metal-binding protein	28	129.8	115.1	-0.17	141750	64458.9	-14.7	0.71022	1
ACX60_RS03820		WP_000927243.1	hypothetical protein	24	198.1	162.8	-0.28	185410	78133.6	-35.3	0.54381	0.99898
ACX60_RS03825	adeK	WP_001174793.1	adeC/adeK/oprM family multidrug efflux complex outer membrane factor	82	234	241.4	0.04	748265	395845	7.4	0.8274	1
ACX60_RS03830	adeJ	WP_000046679.1	multidrug efflux RND transporter permease subunit	181	368.2	335.4	-0.13	2.59891e+06	1.21416e+06	-32.8	0.32374	0.97394
ACX60_RS03835	adeI	WP_000986589.1	AdeA/AdeI family multidrug efflux RND transporter periplasmic adaptor subunit	70	339.3	345.9	0.03	926301	484321	6.6	0.89261	1
ACX60_RS03840	pgpB	WP_002004370.1	phosphatidylglycerophosphatase	50	394.8	361	-0.13	769805	361030	-33.7	0.59956	1
ACX60_RS03845		WP_049594807.1	recombinase	143	185.7	161.7	-0.2	1.03562e+06	462409	-24	0.22283	0.94638
ACX60_RS03850	ispB	WP_000234078.1	solanesyl diphosphate synthase	52	2.4	7.6	1.67	4862.9	7909.82	5.2	0.10089	0.85204
ACX60_RS03855		WP_000667115.1	hypothetical protein	19	106.6	137.1	0.36	78974.9	52080.7	30.5	0.51013	0.99898
ACX60_RS03860	RP-L21, MRPL21, rplU	WP_000271409.1	50S ribosomal protein L21	18	1.1	0.2	-2.13	760.4	88.96	-0.8	0.55532	0.99935
ACX60_RS03865	RP-L27, MRPL27, rpmA	WP_000201632.1	50S ribosomal protein L27	13	8.2	6.6	-0.3	4143.6	1725.25	-1.5	0.83155	1
ACX60_RS03870	lolA	WP_001056757.1	outer membrane lipoprotein carrier protein LolA	46	0.5	0.4	-0.48	877.5	323.21	-0.1	0.69218	1
ACX60_RS03875		WP_001177767.1	hypothetical protein	46	129.1	142	0.14	231639	130675	12.9	0.63954	1
ACX60_RS03880	SARS, serS	WP_000566834.1	serine--tRNA ligase	71	0	0	0	0	0	0	1	1
ACX60_RS03885	cysG	WP_000350922.1	sirohydrochlorin ferrochelatase	76	160.8	142.9	-0.17	476530	217249	-17.8	0.54722	0.99898
ACX60_RS03890	trmL, cspR	WP_000582207.1	tRNA (cytosine(34)-2'-O)-methyltransferase TrmL	28	148.9	198.6	0.42	162596	111206	49.7	0.31963	0.97394
ACX60_RS03895		WP_001001259.1	transcriptional regulator	23	43.6	77.4	0.83	39076	35612.3	33.9	0.36043	0.97695
ACX60_RS03900		WP_000071881.1	FMN reductase	34	102.8	143.9	0.48	136352	97824.4	41	0.20234	0.92966
ACX60_RS03905		WP_001984857.1	putrescine/spermidine ABC transporter	107	148.4	126.4	-0.23	619135	270511	-22	0.24644	0.95277
ACX60_RS03910	E1.1.1.1, adh	WP_001118410.1	alcohol dehydrogenase	70	222.6	267.9	0.27	607700	375002	45.3	0.24462	0.95277
ACX60_RS03915		WP_000626048.1	hypothetical protein	26	105	105.5	0.01	106519	54880.3	0.5	0.98923	1
ACX60_RS03920	lipB	WP_000050858.1	octanoyltransferase	35	0.4	1.8	2.28	499.5	1245.28	1.4	0.12771	0.88419
ACX60_RS03925	K09158	WP_000887099.1	hypothetical protein	16	2	1.3	-0.58	1234.8	422.68	-0.7	0.87821	1
ACX60_RS03930	rpoD	WP_001281941.1	RNA polymerase sigma factor RpoD	92	0.3	0	-3.53	1136.6	50.39	-0.3	0.87315	1
ACX60_RS03935		WP_000099358.1	hypothetical protein	11	145.8	143.8	-0.02	62564.4	31631	-2.1	0.97404	1
ACX60_RS03940	K07039	WP_001274941.1	hypothetical protein	20	128	173.5	0.44	99828.4	69392.8	45.5	0.30985	0.97394
ACX60_RS03945		WP_001021242.1	hypothetical protein	100	71.2	73	0.04	277642	146084	1.9	0.89757	1
ACX60_RS03950	K07146	WP_000994655.1	rhodanese-like domain-containing protein	52	108.4	122	0.17	219765	126865	13.6	0.54442	0.99898
ACX60_RS03955	K06938	WP_000950285.1	hypothetical protein	31	275.9	241.5	-0.19	333579	149737	-34.4	0.58038	1
ACX60_RS03960	CS, gltA	WP_001287579.1	type II citrate synthase	70	19.6	15.8	-0.31	53631.8	22161.9	-3.8	0.33833	0.97394
ACX60_RS03965	sdhC, frdC	WP_002027108.1	succinate dehydrogenase	21	0.1	0	-0.2	121.1	0	-0.1	1	1
ACX60_RS03970	sdhD, frdD	WP_000833672.1	succinate dehydrogenase, hydrophobic membrane anchor protein	20	0.1	0	-0.09	48.8	0	-0.1	0.15751	0.904
ACX60_RS03975	sdhA, frdA	WP_000500957.1	succinate dehydrogenase flavoprotein subunit	102	0	0	-2.53	111.8	9.89	0	0.6185	1
ACX60_RS03980	sdhB, frdB	WP_000086385.1	succinate dehydrogenase iron-sulfur subunit	36	0.1	0	-0.1	105.9	0	-0.1	0.77479	1
ACX60_RS03985	OGDH, sucA	WP_001984866.1	2-oxoglutarate dehydrogenase subunit E1	157	0	0	-0.01	61.1	0	0	0.77681	1
ACX60_RS03990	DLST, sucB	WP_000179879.1	dihydrolipoamide succinyltransferase	64	0	0	-2.11	30.6	3.65	0	0.33041	0.97394
ACX60_RS03995	DLD, lpd, pdhD	WP_000082610.1	dihydrolipoyl dehydrogenase	86	0	0	0.74	60.6	51.87	0	0.85395	1
ACX60_RS04000	sucC	WP_001048573.1	succinyl-CoA ligase subunit beta	66	52	57.3	0.14	133830	75628.4	5.3	0.63004	1
ACX60_RS04005	sucD	WP_000114637.1	succinate--CoA ligase subunit alpha	55	57.9	65.2	0.17	124120	71749.1	7.4	0.64342	1
ACX60_RS04010	WARS, trpS	WP_000072941.1	tryptophan--tRNA ligase	72	0	1.9	6.25	71.6	2799.29	1.9	0.01646	0.53331
ACX60_RS04015	K09781	WP_000146246.1	membrane protein	62	146	110.1	-0.41	352933	136544	-35.8	0.18038	0.91951
ACX60_RS04020	K07054	WP_001267353.1	hypothetical protein	49	216	170	-0.35	412748	166555	-46	0.23377	0.94929
ACX60_RS04025	TC.CPA1	WP_000526259.1	sodium:proton antiporter	115	137.9	108.2	-0.35	618662	248926	-29.7	0.10805	0.86382
ACX60_RS04030		WP_079454674.1	type I secretion protein	408	474.4	433.7	-0.13	7.54835e+06	3.53887e+06	-40.7	0.15437	0.904
ACX60_RS04035		WP_000257914.1	hypothetical protein	132	66.8	69.6	0.06	343756	183741	2.8	0.79435	1
ACX60_RS04040		WP_000221994.1	metallophosphatase	119	126.4	113.6	-0.15	586767	270395	-12.8	0.46416	0.98648
ACX60_RS04045		WP_000722324.1	metalloprotease	57	90.9	115.6	0.35	202010	131728	24.7	0.23837	0.95227
ACX60_RS04050	ybaZ	WP_000102950.1	methyltransferase	23	47.2	67.7	0.52	42330	31138.7	20.5	0.30209	0.97394
ACX60_RS04055		WP_000966781.1	universal stress protein	27	115.3	98.6	-0.23	121408	53260.9	-16.7	0.62718	1
ACX60_RS04060		WP_009518950.1	chloramphenicol acetyltransferase CAT	40	120.7	141.6	0.23	188225	113252	20.9	0.52525	0.99898
ACX60_RS04065		WP_031978871.1	hypothetical protein	24	146	149.6	0.04	136670	71820.9	3.6	0.94985	1
ACX60_RS04070		WP_000116197.1	TetR family transcriptional regulator	26	299.3	296.2	-0.02	303534	154029	-3.1	0.97088	1
ACX60_RS04075	greA	WP_001190203.1	transcription elongation factor GreA	26	64.6	83.3	0.37	65532.7	43290	18.6	0.48842	0.98802
ACX60_RS04080	carB, CPA2	WP_001126293.1	carbamoyl phosphate synthase large subunit	163	19.5	10.6	-0.88	123707	34576.1	-8.9	0.00753	0.37463
ACX60_RS04085	carA, CPA1	WP_000106446.1	carbamoyl-phosphate synthase small subunit	61	17.3	7.7	-1.17	41175.5	9375.71	-9.6	0.02217	0.56373
ACX60_RS04090		WP_001282880.1	hypothetical protein	31	86.5	98.1	0.18	104531	60820.9	11.6	0.66436	1
ACX60_RS04095		WP_000179362.1	hypothetical protein	24	176.3	216.6	0.3	165029	103981	40.3	0.50666	0.99852
ACX60_RS04100	yhbY	WP_000729551.1	RNA-binding protein	16	111	97.2	-0.19	69270.3	31112.1	-13.8	0.69505	1
ACX60_RS04105	rlmE, rrmJ, ftsJ	WP_000235573.1	ribosomal RNA large subunit methyltransferase E	32	51.6	34.9	-0.56	64390.7	22321.4	-16.7	0.33461	0.97394
ACX60_RS04110	ftsH, hflB	WP_001286662.1	ATP-dependent metalloprotease	94	0	0	0	0	0	0	1	1
ACX60_RS04115	folP	WP_001176046.1	dihydropteroate synthase	54	284.5	221.2	-0.36	599068	238937	-63.2	0.17259	0.91322
ACX60_RS04120		WP_000461267.1	hypothetical protein	17	172.6	244.6	0.5	114415	83173.6	72.1	0.16916	0.91322
ACX60_RS04125		WP_001112529.1	hypothetical protein	28	136.2	108.7	-0.33	148727	60864.9	-27.5	0.47993	0.9876
ACX60_RS04135	phoD	WP_001290918.1	alkaline phosphatase	117	172.2	138.3	-0.32	785729	323570	-33.9	0.11371	0.87831
ACX60_RS04150	folD	WP_001229846.1	bifunctional 5,10-methylene-tetrahydrofolate dehydrogenase/5,10-methylene-tetrahydrofolate cyclohydrolase	44	0.9	0.3	-1.72	1503	234.55	-0.6	0.18588	0.91951
ACX60_RS04155		WP_001278013.1	hypothetical protein	37	121.5	109.3	-0.15	175323	80906.3	-12.2	0.69931	1
ACX60_RS04160		WP_001043187.1	hypothetical protein	30	69.8	103	0.56	81640.2	61779.2	33.2	0.14717	0.904
ACX60_RS04165	kgtP	WP_000228302.1	MFS transporter	88	162.6	183.9	0.18	558157	323609	21.2	0.42215	0.98648
ACX60_RS04170	glpK, GK	WP_000063783.1	glycerol kinase	88	258.4	274.4	0.09	886737	482943	16	0.66794	1
ACX60_RS04175	glpA, glpD	WP_000868069.1	glycerol-3-phosphate dehydrogenase	104	151.6	145.6	-0.06	615041	302824	-6	0.80333	1
ACX60_RS04180	E4.1.1.32, pckA, PCK	WP_049594808.1	phosphoenolpyruvate carboxykinase	95	165.6	142.7	-0.21	613533	271110	-22.9	0.2885	0.97394
ACX60_RS04185		WP_001247645.1	hypothetical protein	66	149.3	170.3	0.19	384304	224782	21	0.37995	0.97695
ACX60_RS04190		WP_000924297.1	3',5'-cyclic-nucleotide phosphodiesterase	64	147.2	168	0.19	367532	215034	20.7	0.37058	0.97695
ACX60_RS04195	groES, HSPE1	WP_000065579.1	molecular chaperone GroES	18	0	0	0	0	0	0	1	1
ACX60_RS04200	groEL, HSPD1	WP_001274623.1	molecular chaperone GroEL	81	0.2	0	-2.21	495.7	54.96	-0.1	0.33834	0.97394
ACX60_RS04205	dgkA, DGK	WP_000379025.1	diacylglycerol kinase	16	134.5	186.2	0.47	83947	59574.7	51.6	0.311	0.97394
ACX60_RS04210		WP_000732913.1	hydrolase	60	126.1	141	0.16	295189	169218	14.9	0.53045	0.99898
ACX60_RS04215	E3.1.4.46, glpQ, ugpQ	WP_000488521.1	glycerophosphoryl diester phosphodiesterase	80	161.3	173.6	0.11	503198	277750	12.3	0.66831	1
ACX60_RS04220		WP_005134866.1	multidrug efflux RND transporter permease subunit	220	162.4	166.8	0.04	1.39329e+06	733845	4.4	0.79526	1
ACX60_RS04225		WP_001135457.1	hypothetical protein	38	389.4	268.9	-0.53	577028	204376	-120.4	0.06955	0.77823
ACX60_RS04230	htpX	WP_000984535.1	protease HtpX	47	194.8	169.6	-0.2	357034	159405	-25.2	0.47201	0.98648
ACX60_RS04235		WP_000798650.1	transglycosylase	66	220.3	282	0.36	567150	372195	61.6	0.09267	0.84807
ACX60_RS04240	ttcA	WP_000271251.1	tRNA 2-thiocytidine(32) synthetase TtcA	47	224.6	263.6	0.23	411672	247823	39.1	0.40428	0.98089
ACX60_RS04245		WP_001110719.1	hypothetical protein	23	41.8	93.7	1.17	37475.4	43122.2	52	0.05926	0.7641
ACX60_RS04250		WP_001984613.1	ABC transporter substrate-binding protein	69	168.1	171.3	0.03	452414	236334	3.1	0.91764	1
ACX60_RS04255	greB	WP_000841361.1	transcription elongation factor GreB	24	116.6	110.4	-0.08	109171	52981.2	-6.3	0.91915	1
ACX60_RS04265		WP_000398198.1	hypothetical protein	33	333.2	306.8	-0.12	428873	202456	-26.5	0.67254	1
ACX60_RS04270		WP_001071474.1	peptide synthetase	258	194.7	199.3	0.03	1958926	1.02857e+06	4.6	0.78569	1
ACX60_RS04275	yhbS	WP_001027817.1	GCN5 family N-acetyltransferase	35	116.8	133.1	0.19	159480	93184.1	16.3	0.5845	1
ACX60_RS04280		WP_001054060.1	hypothetical protein	16	68.1	92.4	0.44	42519.8	29583.5	24.3	0.497	0.99039
ACX60_RS04285		WP_000750922.1	hypothetical protein	35	48.2	15.3	-1.66	65781.4	10695.6	-32.9	0.01273	0.49091
ACX60_RS04290		WP_000613407.1	hypothetical protein	51	129.6	129.2	0	257761	131822	-0.4	0.99076	1
ACX60_RS04295		WP_001059983.1	hypothetical protein	33	95.4	123.7	0.37	122826	81655.2	28.3	0.37383	0.97695
ACX60_RS04300		WP_005134880.1	hypothetical protein	77	52.7	53.6	0.02	158337	82564.3	0.9	0.9433	1
ACX60_RS04305		WP_000120680.1	hypothetical protein	53	30.5	39.5	0.37	63104.8	41869.9	9	0.35342	0.97695
ACX60_RS04310		WP_000734498.1	hypothetical protein	22	58.4	105.9	0.86	50070.7	46585.2	47.5	0.21817	0.94604
ACX60_RS04315		WP_001058974.1	hypothetical protein	58	74.5	82.7	0.15	168443	95951.2	8.3	0.61811	1
ACX60_RS04320		WP_074031652.1	transcriptional regulator	12	46.1	86.4	0.91	21558.4	20724.3	40.3	0.12897	0.8892
ACX60_RS04325	K07044	WP_001090404.1	metal hydrolase	51	67.4	88	0.38	134078	89733.5	20.6	0.3007	0.97394
ACX60_RS04330		WP_000256447.1	TetR family transcriptional regulator	43	41	36.4	-0.17	68710.5	31345.3	-4.5	0.78603	1
ACX60_RS04335		WP_001100693.1	nitroreductase	31	199.4	197.8	-0.01	241036	122663	-1.5	0.98087	1
ACX60_RS04340	K07124	WP_000116129.1	SDR family oxidoreductase	48	91.9	130.4	0.5	172106	125138	38.4	0.10267	0.85486
ACX60_RS04345	nemR	WP_000868731.1	TetR family transcriptional regulator	34	166.7	184.2	0.14	220990	125232	17.5	0.7222	1
ACX60_RS04350	glxK, garK	WP_000869506.1	glycerate kinase	52	161.1	157.8	-0.03	326751	164101	-3.3	0.92262	1
ACX60_RS04355		WP_000370438.1	hypothetical protein	128	198.8	187.8	-0.08	992381	480767	-11	0.66018	1
ACX60_RS04360	fdhD	WP_000187645.1	formate dehydrogenase accessory protein FdhD	44	158.7	164.1	0.05	272400	144405	5.4	0.89618	1
ACX60_RS04365		WP_000119198.1	hypothetical protein	25	91.1	119.5	0.39	88869.1	59737	28.3	0.34249	0.97497
ACX60_RS04370	pdxB	WP_000706087.1	erythronate-4-phosphate dehydrogenase	59	8.8	5.6	-0.66	20236.9	6572.4	-3.2	0.13392	0.8905
ACX60_RS04375	epmA, poxA	WP_000059542.1	EF-P lysine aminoacylase GenX	49	41.1	33.4	-0.3	78505.2	32765.5	-7.6	0.38003	0.97695
ACX60_RS04380		WP_000451853.1	membrane protein	51	247.8	282.1	0.19	492836	287746	34.3	0.5373	0.99898
ACX60_RS04385	radA, sms	WP_000048860.1	DNA repair protein RadA	63	218.3	151.5	-0.53	536433	190875	-66.8	0.09801	0.85132
ACX60_RS04390	cycA	WP_000070815.1	alanine glycine permease	79	166.4	183.7	0.14	512636	290251	17.3	0.51261	0.99898
ACX60_RS04395		WP_001255202.1	hypothetical protein	9	198.5	29.8	-2.74	69678.7	5357.12	-168.8	0.16856	0.91322
ACX60_RS04400	lysA	WP_000011145.1	diaminopimelate decarboxylase	71	100.4	132.3	0.4	278116	187916	31.9	0.09714	0.85132
ACX60_RS04405	dapF	WP_000923478.1	diaminopimelate epimerase	46	1.8	0.2	-2.96	3170.2	208.57	-1.5	0.05828	0.76004
ACX60_RS04410		WP_000207640.1	lysine transporter LysE	41	209.1	187.1	-0.16	334298	153426	-22	0.63991	1
ACX60_RS04415	xerC	WP_000445485.1	integrase	59	43.8	44.8	0.03	100795	52888.9	1	0.90883	1
ACX60_RS04420	fixA, etfB	WP_000646179.1	EtfB protein	39	0	0	0	0	0	0	1	1
ACX60_RS04425	fixB, etfA	WP_000025985.1	electron transfer flavoprotein subunit beta	49	0	0	0	3.9	0	0	1	1
ACX60_RS04430	gyrA	WP_000116449.1	DNA gyrase subunit A	147	0	0	-3.57	252.7	10.89	0	0.45534	0.98648
ACX60_RS04435		WP_001188105.1	hypothetical protein	127	94.7	115.7	0.29	469051	293760	21	0.19046	0.91951
ACX60_RS04440		WP_000457360.1	hypothetical protein	27	134.4	129.4	-0.05	141548	69896.3	-5	0.92861	1
ACX60_RS04445	gtrB, csbB	WP_005134882.1	hypothetical protein	67	119.1	117.9	-0.01	311157	157962	-1.2	0.95307	1
ACX60_RS04450		WP_001140942.1	hypothetical protein	48	238.6	225.7	-0.08	446637	216664	-12.9	0.82494	1
ACX60_RS04455	ABC-2.P	WP_000657706.1	multidrug ABC transporter permease	69	115.9	106.1	-0.13	311937	146442	-9.8	0.64725	1
ACX60_RS04460	ABC-2.P	WP_000258029.1	multidrug ABC transporter permease	73	135.6	181.8	0.42	385943	265479	46.3	0.07274	0.78618
ACX60_RS04465	ABC-2.TX	WP_001070866.1	RND transporter	64	89.2	100.8	0.18	222678	129055	11.6	0.57796	1
ACX60_RS04470		WP_001142049.1	transporter	91	196.3	192.7	-0.03	696607	350713	-3.6	0.90004	1
ACX60_RS04475	serC, PSAT1	WP_001203181.1	3-phosphoserine/phosphohydroxythreonine aminotransferase	71	0.5	0.5	0.24	1268.8	770	0.1	0.76204	1
ACX60_RS04480		WP_000795877.1	hypothetical protein	63	57.3	59.7	0.06	140895	75161.4	2.3	0.86695	1
ACX60_RS04485	K09768	WP_000936552.1	hypothetical protein	28	152.5	206.7	0.44	166494	115751	54.2	0.29074	0.97394
ACX60_RS04490		WP_001140078.1	membrane protein	55	165	192	0.22	353819	211146	27	0.47864	0.98692
ACX60_RS04495	lolC_E	WP_001984636.1	multidrug ABC transporter substrate-binding protein	85	0.1	0.3	1.36	439.9	577.98	0.2	0.32014	0.97394
ACX60_RS04500	lolD	WP_000049406.1	lipoprotein releasing system, ATP-binding protein	50	0.2	0.1	-0.76	320.5	97.06	-0.1	0.70372	1
ACX60_RS04505	comEC	WP_000472702.1	hypothetical protein	188	84.3	103.4	0.3	617852	388893	19.2	0.07421	0.78618
ACX60_RS04510	lpxL, htrB	WP_001109113.1	lipid A biosynthesis acyltransferase	58	73	47.2	-0.63	165082	54709.1	-25.8	0.0656	0.76798
ACX60_RS04515	sppA	WP_001286612.1	protease	66	136.5	113.7	-0.26	351337	150148	-22.7	0.4286	0.98648
ACX60_RS04520		WP_000114071.1	hydrolase	46	178.6	162.1	-0.14	320482	149091	-16.6	0.63032	1
ACX60_RS04525	purN	WP_000975525.1	phosphoribosylglycinamide formyltransferase	41	128.5	96.5	-0.41	205492	79117.7	-32	0.26251	0.95501
ACX60_RS04530	purM	WP_000071984.1	phosphoribosylformylglycinamidine cyclo-ligase	62	90.6	56.3	-0.69	219039	69750.7	-34.3	0.02567	0.56901
ACX60_RS04535		WP_001153980.1	AI-2E family transporter	93	140.5	92.7	-0.6	509457	172365	-47.8	0.01562	0.52769
ACX60_RS04540	hda	WP_001249535.1	DnaA regulatory inactivator Hda	44	219.4	186.5	-0.23	376517	164082	-33	0.36128	0.97695
ACX60_RS04545		WP_000920027.1	rhombotarget A	160	103.6	74.1	-0.48	646389	236998	-29.5	0.03218	0.62126
ACX60_RS04550		WP_000760139.1	CSLREA domain-containing protein	231	60.9	56.6	-0.11	548450	261398	-4.3	0.57922	1
ACX60_RS04555		WP_000225919.1	hypothetical protein	23	96	69.3	-0.47	86116.2	31878.2	-26.7	0.36834	0.97695
ACX60_RS04560		WP_001015075.1	hypothetical protein	20	66.1	84.1	0.35	51522.2	33652.8	18.1	0.59593	1
ACX60_RS04565	rpoE	WP_000362312.1	RNA polymerase sigma factor	35	119.8	80.7	-0.57	163518	56517.2	-39.1	0.23254	0.94929
ACX60_RS04570	spoU	WP_000268350.1	rRNA methyltransferase	50	141.9	138.8	-0.03	276696	138791	-3.1	0.92006	1
ACX60_RS04575	FBP, fbp	WP_049594876.1	fructose 1,6-bisphosphatase	58	4.9	3.5	-0.5	11060	4020.61	-1.4	0.84205	1
ACX60_RS04580		WP_000208542.1	hypothetical protein	7	120.9	78.3	-0.63	33017.4	10964.6	-42.6	0.42581	0.98648
ACX60_RS04585	pal	WP_000836015.1	peptidoglycan-associated lipoprotein	32	175.7	213.2	0.28	219226	136442	37.5	0.39546	0.97962
ACX60_RS04590	tolB	WP_000858381.1	Tol-Pal system beta propeller repeat protein TolB	75	209.6	253.4	0.27	612992	380109	43.8	0.17185	0.91322
ACX60_RS04595	tolA	WP_001039161.1	protein TolA	34	125	143.6	0.2	165777	97639.6	18.6	0.61117	1
ACX60_RS04600	tolR	WP_001007562.1	protein TolR	26	118.3	146.9	0.31	119980	76370.4	28.5	0.51713	0.99898
ACX60_RS04605	tolQ	WP_000224630.1	Tol-Pal system subunit TolQ	37	141.4	172.3	0.29	204022	127486	30.9	0.38979	0.97695
ACX60_RS04610	ybgC	WP_001273591.1	tol-pal system-associated acyl-CoA thioesterase	29	0.1	0.8	2.44	168.9	469.43	0.7	0.19109	0.91951
ACX60_RS04615		WP_000277197.1	N-acyl-L-amino acid amidohydrolase	92	213.4	173	-0.3	765587	318251	-40.4	0.17072	0.91322
ACX60_RS04620	ruvB	WP_001154002.1	Holliday junction DNA helicase RuvB	50	89.2	46.6	-0.94	173909	46593.1	-42.6	0.03897	0.66139
ACX60_RS04625	ruvA	WP_000578663.1	Holliday junction DNA helicase RuvA	33	107.3	36	-1.58	138106	23732.5	-71.4	0.00315	0.23748
ACX60_RS04630	dgt	WP_000437078.1	deoxyguanosinetriphosphate triphosphohydrolase	69	168.4	139.5	-0.27	453154	192509	-28.9	0.2665	0.95501
ACX60_RS04635	purL, PFAS	WP_000471073.1	phosphoribosylformylglycinamidine synthase	180	30.3	24.3	-0.32	212817	87436.6	-6	0.14767	0.904
ACX60_RS04640			multidrug MFS transporter	68	119.8	113.9	-0.07	317765	154922	-5.9	0.80529	1
ACX60_RS04645		WP_000057883.1	hypothetical protein	39	164.1	110.1	-0.58	249574	85886.1	-54	0.13009	0.8892
ACX60_RS04650			hypothetical protein	45	66.7	42.6	-0.65	117076	38381.4	-24.1	0.32321	0.97394
ACX60_RS04655		WP_000029750.1	AraC family transcriptional regulator	67	102.2	150.1	0.55	267160	201153	47.9	0.12535	0.88419
ACX60_RS04660	entC	WP_001108695.1	hypothetical protein	55	128.8	155.1	0.27	276356	170557	26.2	0.31102	0.97394
ACX60_RS04665	entB, dhbB, vibB, mxcF	WP_000997094.1	23-dihydro-2,3-dihydroxybenzoate synthetase	32	94.5	122.3	0.37	117908	78257.4	27.8	0.39115	0.97695
ACX60_RS04670	entA	WP_000656488.1	2,3-dihydro-2,3-dihydroxybenzoate dehydrogenase	27	301.9	293.3	-0.04	317854	158389	-8.5	0.89718	1
ACX60_RS04675		WP_001176910.1	peptide synthetase	117	183.8	179.4	-0.04	838843	419766	-4.4	0.86965	1
ACX60_RS04680		WP_005181288.1	non-ribosomal peptide synthetase	152	250.2	211.4	-0.24	1.48318e+06	642675	-38.8	0.11412	0.87831
ACX60_RS04685		WP_000019486.1	peptide synthetase	143	194.8	191.3	-0.03	1.08628e+06	547160	-3.5	0.88054	1
ACX60_RS04690	entE, dhbE, vibE, mxcE	WP_049594809.1	2,3-dihydroxybenzoate-AMP ligase	74	159.2	172.7	0.12	459563	255523	13.4	0.63761	1
ACX60_RS04695	iucD	WP_001088061.1	siderophore biosynthesis protein	67	131.5	135	0.04	343659	180889	3.5	0.91359	1
ACX60_RS04700	E4.1.1.17, ODC1, speC, speF	WP_001010592.1	ornithine decarboxylase	52	163.7	177.7	0.12	331944	184858	14.1	0.70167	1
ACX60_RS04705		WP_000988323.1	siderophore biosynthesis protein	31	175.1	164.9	-0.09	211747	102252	-10.2	0.81325	1
ACX60_RS04710			transposase	22	140.4	130.4	-0.11	120450	57383.2	-10	0.82117	1
ACX60_RS04715			transposase	25	111.5	183.1	0.71	108748	91535.1	71.5	0.09429	0.84807
ACX60_RS04720		WP_000336209.1	4'-phosphopantetheinyl transferase	54	118.8	116.3	-0.03	250165	125571	-2.5	0.9266	1
ACX60_RS04725		WP_000200755.1	thioesterase	34	124.7	146.9	0.24	165307	99872.2	22.2	0.48824	0.98802
ACX60_RS04730	TC.FEV.OM	WP_049594810.1	ligand-gated channel protein	130	227.5	215.6	-0.08	1.15325e+06	560574	-11.9	0.63565	1
ACX60_RS04735		WP_000790349.1	MFS transporter	83	158.5	187.6	0.24	513132	311490	29.1	0.26452	0.95501
ACX60_RS04740		WP_049594811.1	NADPH-dependent ferric siderophore reductase	65	123.6	135.5	0.13	313350	176120	11.9	0.68625	1
ACX60_RS04745	TC.MATE, SLC47A, norM, mdtK, dinF	WP_001056739.1	MATE family efflux transporter	80	205.8	201.7	-0.03	642194	322740	-4.1	0.89646	1
ACX60_RS04750	raxB, cvaB	WP_001269710.1	hypothetical protein	137	152.6	165.2	0.11	815401	452757	12.6	0.48671	0.98802
ACX60_RS04755	raxA	WP_000097731.1	transporter	84	173.9	155.3	-0.16	569858	260866	-18.7	0.46091	0.98648
ACX60_RS04760		WP_000925820.1	hypothetical protein	97	54.4	55	0.01	205853	106624	0.5	0.95914	1
ACX60_RS04765		WP_001208763.1	hypothetical protein	14	157.1	124.2	-0.34	85795.7	34769.9	-33	0.56036	1
ACX60_RS04770		WP_049594878.1	transposase	31	165.4	160.5	-0.04	200001	99500.8	-4.9	0.92391	1
ACX60_RS04775			transposase	9	129.2	153.2	0.25	45360.3	27573.9	24	0.67353	1
ACX60_RS04780			hypothetical protein	23	224.9	194.4	-0.21	201774	89405	-30.6	0.58912	1
ACX60_RS04785		WP_000547725.1	hypothetical protein	101	121.4	139.9	0.21	478020	282607	18.5	0.33481	0.97394
ACX60_RS04790		WP_000187966.1	transposase	49	109.7	122.7	0.16	209548	120293	13.1	0.51631	0.99898
ACX60_RS04795		WP_000742756.1	transposase	59	245	288.6	0.24	563746	340560	43.6	0.27172	0.96261
ACX60_RS04800			transposase	59	263.9	210	-0.33	607152	247831	-53.8	0.15726	0.904
ACX60_RS04805		WP_001061231.1	ATPase AAA	90	176.6	201.4	0.19	619998	362469	24.7	0.36877	0.97695
ACX60_RS04810		WP_000269331.1	transcriptional antiterminator	142	184.4	159.2	-0.21	1.02107e+06	452065	-25.2	0.25238	0.95277
ACX60_RS04815		WP_011859944.1	transcriptional antiterminator	47	98.1	97.5	-0.01	179819	91639.5	-0.6	0.97981	1
ACX60_RS04820			hypothetical protein	9	66.6	69.4	0.06	23386.6	12494.4	2.8	0.95331	1
ACX60_RS04825		WP_000916029.1	NIF3 1	17	162.5	141.3	-0.2	107756	48025.8	-21.3	0.67361	1
ACX60_RS04830		WP_000175545.1	enol-CoA hydratase	45	94.5	85.5	-0.14	165798	76968.4	-9	0.69822	1
ACX60_RS04835		WP_000117223.1	nicotinamide-nucleotide adenylyltransferase	37	9.4	9.6	0.03	13531	7067.57	0.2	0.98041	1
ACX60_RS04840		WP_001050696.1	hypothetical protein	34	64.3	100.8	0.65	85277.2	68518.4	36.5	0.10752	0.86382
ACX60_RS04845	BCP, PRXQ, DOT5	WP_001293525.1	peroxiredoxin	28	51.1	52	0.02	55780.4	29093	0.9	0.96095	1
ACX60_RS04850		WP_049594812.1	ATPase	44	140.2	140.6	0	240536	123765	0.5	0.98762	1
ACX60_RS04855		WP_000771345.1	membrane protein	20	98.1	98.1	0	76492.7	39227.2	0	0.99995	1
ACX60_RS04860	queC	WP_001984660.1	7-cyano-7-deazaguanine synthase	49	128.4	119.3	-0.11	245398	116912	-9.1	0.74133	1
ACX60_RS04865	queE	WP_000157724.1	7-carboxy-7-deazaguanine synthase	35	103.9	121.3	0.22	141839	84940.2	17.4	0.52259	0.99898
ACX60_RS04870	dapD	WP_000080867.1	2,3,4,5-tetrahydropyridine-2,6-dicarboxylate N-succinyltransferase	42	0.7	0	-0.75	1123.1	0	-0.7	0.3449	0.97597
ACX60_RS04875		WP_000866520.1	hypothetical protein	67	255.4	187.6	-0.45	667374	251326	-67.8	0.06872	0.77624
ACX60_RS04880	cbl	WP_001011052.1	CysB family transcriptional regulator	57	124.7	84	-0.57	277196	95816.4	-40.6	0.06452	0.76796
ACX60_RS04885	cysA	WP_000027499.1	sulfate ABC transporter ATP-binding protein	51	242.9	256.9	0.08	483170	262041	14	0.73525	1
ACX60_RS04890	cysW	WP_001048807.1	sulfate ABC transporter permease subunit CysW	48	272	240.6	-0.18	509140	230952	-31.4	0.56759	1
ACX60_RS04895	cysU	WP_000083115.1	sulfate ABC transporter permease subunit CysT	54	181.1	162.7	-0.16	381444	175676	-18.5	0.62471	1
ACX60_RS04900	K07002	WP_000149917.1	esterase	30	177.3	244	0.46	207455	146424	66.7	0.21531	0.94168
ACX60_RS04905	cysP, sbp	WP_001212600.1	ABC transporter permease	54	134.4	134.5	0	282962	145277	0.2	0.99579	1
ACX60_RS04910	pabC	WP_000263427.1	aminodeoxychorismate lyase	50	132.9	126.6	-0.07	259080	126638	-6.2	0.84465	1
ACX60_RS04915	mltG, K07082	WP_001125860.1	hypothetical protein	78	4	4.5	0.17	12143	7013.5	0.5	0.93143	1
ACX60_RS04920	tmk, DTYMK	WP_000470765.1	thymidylate kinase	33	0	0	-0.01	9.2	0	0	1	1
ACX60_RS04925		WP_000842540.1	thioesterase	23	161.8	164.1	0.02	145101	75467.2	2.3	0.95481	1
ACX60_RS04930	nadB	WP_000367540.1	L-aspartate oxidase	102	264.9	229.9	-0.2	1.0539e+06	468982	-35	0.32201	0.97394
ACX60_RS04935	degP, htrA	WP_000842416.1	serine protease	87	203	177.5	-0.19	688685	308901	-25.4	0.38181	0.97695
ACX60_RS04940	ybgC	WP_000094835.1	thioesterase	29	356.5	335.2	-0.09	403165	194401	-21.3	0.80365	1
ACX60_RS04945	rimJ	WP_005134895.1	hypothetical protein	36	105.2	110.4	0.07	147708	79476.2	5.2	0.84546	1
ACX60_RS04950		WP_000035781.1	elongation factor 4	103	29.5	35	0.25	118380	72064.3	5.5	0.32319	0.97394
ACX60_RS04955	lepB	WP_000344900.1	S26 family signal peptidase	59	0	0	-0.02	39.2	0	0	0.77902	1
ACX60_RS04960		WP_001224039.1	DUF4845 domain-containing protein	22	36.8	47.1	0.35	31575.3	20705.8	10.3	0.44521	0.98648
ACX60_RS04965	rnc, DROSHA, RNT1	WP_000160699.1	ribonuclease 3	45	45.6	23.6	-0.95	79980.2	21254.8	-22	0.02144	0.56225
ACX60_RS04970	era, ERAL1	WP_000061702.1	GTPase Era	49	0.1	0	-5	279.4	4.47	-0.1	0.27193	0.96261
ACX60_RS04975		WP_004840396.1	hypothetical protein	19	202.1	348.2	0.78	149781	132307	146	0.01935	0.56225
ACX60_RS04980	recO	WP_000985104.1	DNA repair protein RecO	35	111.2	108.5	-0.04	151841	75940	-2.8	0.92561	1
ACX60_RS04985	pdxJ	WP_000729414.1	pyridoxine 5'-phosphate synthase	34	0.2	0	-3.13	316.3	18.56	-0.2	0.72498	1
ACX60_RS04990	miaE	WP_000095056.1	hypothetical protein	39	154.3	136.5	-0.18	234674	106474	-17.8	0.66709	1
ACX60_RS04995		WP_000880601.1	NAD(P)-dependent oxidoreductase	62	130.6	137.5	0.07	315804	170480	6.9	0.79897	1
ACX60_RS05005		WP_000855164.1	hypothetical protein	34	106.8	79.8	-0.42	141676	54260	-27.1	0.25146	0.95277
ACX60_RS05010		WP_000795395.1	phenylacetic acid degradation protein	28	129.9	125.3	-0.05	141801	70164	-4.6	0.9169	1
ACX60_RS05015		WP_001014252.1	S-(hydroxymethyl)glutathione synthase	22	52.2	90	0.79	44816.8	39608	37.8	0.08317	0.8203
ACX60_RS05020	hscC	WP_000567434.1	chaperone protein	120	135.6	151.1	0.16	634709	362636	15.5	0.49592	0.99039
ACX60_RS05025		WP_000127907.1	hypothetical protein	205	19.1	23	0.26	152956	94142.4	3.8	0.37921	0.97695
ACX60_RS05030	aspB	WP_000383206.1	aspartate aminotransferase	68	137.7	175.4	0.35	365124	238590	37.8	0.27237	0.96321
ACX60_RS05035		WP_000139632.1	hypothetical protein	6	158.5	98.9	-0.68	37083.3	11869.5	-59.6	0.4304	0.98648
ACX60_RS05040		WP_005134897.1	hypothetical protein	103	102.2	134.5	0.4	410590	277060	32.3	0.0339	0.65002
ACX60_RS05045		WP_000222202.1	hypothetical protein	43	128.5	146.4	0.19	215517	125863	17.8	0.5785	1
ACX60_RS05050	uvrB	WP_001004983.1	excinuclease ABC subunit B	124	230.3	240.1	0.06	1113742	595336	9.8	0.71709	1
ACX60_RS05055	APOD	WP_000885644.1	membrane protein	43	183.2	158.4	-0.21	307288	136247	-24.8	0.53822	0.99898
ACX60_RS05060	rarD	WP_000912037.1	permease	77	214.9	163.9	-0.39	645473	252482	-51	0.08373	0.82039
ACX60_RS05065	GAPDH, gapA	WP_000031230.1	glyceraldehyde-3-phosphate dehydrogenase	94	0.4	0.3	-0.41	1463	563.69	-0.1	0.6735	1
ACX60_RS05070		WP_001183840.1	MFS transporter	57	51.1	80.2	0.65	113560	91458.1	29.1	0.0347	0.65396
ACX60_RS05075		WP_000468065.1	hypothetical protein	57	74.2	90.7	0.29	165010	103407	16.5	0.4077	0.98375
ACX60_RS05080	obgE, cgtA	WP_001212949.1	GTPase ObgE	68	0.7	2.7	1.92	1870.3	3634.42	2	0.09709	0.85132
ACX60_RS05085	proB	WP_000573844.1	glutamate 5-kinase	55	194.5	151.9	-0.36	417208	167109	-42.6	0.3168	0.97394
ACX60_RS05090		WP_000271369.1	hypothetical protein	46	206.5	170	-0.28	370537	156428	-36.5	0.37418	0.97695
ACX60_RS05095		WP_001039857.1	membrane protein	84	230.1	223.2	-0.04	753912	374979	-6.9	0.83184	1
ACX60_RS05100	dusB	WP_000275423.1	hypothetical protein	69	182.8	210.3	0.2	491864	290166	27.5	0.3649	0.97695
ACX60_RS05105	ncd2, npd	WP_000055180.1	2-nitropropane dioxygenase	59	145.9	171.3	0.23	335774	202162	25.4	0.3524	0.97695
ACX60_RS05110		WP_000885357.1	membrane protein	47	78.4	134.4	0.78	143639	126363	56.1	0.00663	0.36875
ACX60_RS05115		WP_079269854.1	hypothetical protein	85	133.8	126.6	-0.08	443601	215220	-7.2	0.72792	1
ACX60_RS05120			UDP-N-acetylglucosamine 2-epimerase	69	85.1	123.7	0.54	228900	170774	38.7	0.0456	0.67006
ACX60_RS05125		WP_000744217.1	hypothetical protein	58	129.8	135.7	0.06	293602	157419	5.9	0.85799	1
ACX60_RS05130		WP_000750598.1	hypothetical protein	119	129	137.8	0.1	598768	328004	8.8	0.60632	1
ACX60_RS05135		WP_000035257.1	glycosyl transferase	78	143.8	139.4	-0.05	437446	217419	-4.4	0.84279	1
ACX60_RS05140		WP_000067469.1	hypothetical protein	70	119.3	119.8	0.01	325606	167776	0.6	0.97486	1
ACX60_RS05145		WP_001186266.1	membrane protein	47	64.9	66.6	0.04	118896	62584.6	1.7	0.92531	1
ACX60_RS05150	phrB	WP_000063719.1	deoxyribodipyrimidine photo-lyase	96	116.5	117.9	0.02	435997	226336	1.4	0.93582	1
ACX60_RS05155	slyD	WP_000123995.1	peptidyl-prolyl cis-trans isomerase	21	103	98.3	-0.07	84391.8	41290.1	-4.7	0.89901	1
ACX60_RS05160	ndh	WP_000193160.1	NADH dehydrogenase	79	152.2	151	-0.01	468826	238600	-1.2	0.96702	1
ACX60_RS05165	dacC, dacA, dacD	WP_000667907.1	D-alanyl-D-alanine carboxypeptidase	78	187.6	196.3	0.07	570727	306281	8.7	0.7736	1
ACX60_RS05170		WP_000903512.1	serine protease	115	174.5	180.4	0.05	782447	414834	5.9	0.81179	1
ACX60_RS05175	IDH1, IDH2, icd	WP_000896679.1	isocitrate dehydrogenase	105	153.2	117.6	-0.38	627178	246898	-35.6	0.09538	0.85132
ACX60_RS05180	rluE	WP_000706554.1	23S rRNA pseudouridine synthase E	43	116.7	159.7	0.45	195706	137360	43	0.16576	0.9101
ACX60_RS05185	IDH1, IDH2, icd	WP_000542121.1	isocitrate dehydrogenase (NADP(+))	74	197.3	200.9	0.03	569415	297305	3.6	0.90578	1
ACX60_RS05190		WP_001218091.1	hypothetical protein	57	161.9	143.4	-0.18	359997	163424	-18.6	0.48601	0.98802
ACX60_RS05195		WP_000069673.1	hypothetical protein	26	118.6	79	-0.59	120268	41102.4	-39.6	0.44422	0.98648
ACX60_RS05200		WP_017897594.1	MFS transporter	82	143	147.7	0.05	457290	242283	4.7	0.8429	1
ACX60_RS05205		WP_000925116.1	LysR family transcriptional regulator	44	251.6	264.4	0.07	431746	232685	12.8	0.77688	1
ACX60_RS05210	K06956	WP_001025081.1	L-cystine transporter tcyP	83	140	177.4	0.34	453037	294538	37.5	0.16304	0.90736
ACX60_RS05215		WP_000784951.1	phenazine biosynthesis protein PhzF	48	99.3	106.1	0.1	185826	101840	6.8	0.77972	1
ACX60_RS05220	pqqL	WP_000480983.1	protease	169	132.7	147.5	0.15	874570	498665	14.8	0.34672	0.97597
ACX60_RS05225		WP_000078676.1	hypothetical protein	17	150	247.2	0.72	99467.3	84062.2	97.2	0.09525	0.85132
ACX60_RS05230		WP_001150004.1	hypothetical protein	41	178.7	142.9	-0.32	285801	117171	-35.8	0.38372	0.97695
ACX60_RS05235		WP_000230496.1	CHAD domain-containing protein	77	188.5	219.8	0.22	566102	338472	31.3	0.29511	0.97394
ACX60_RS05240		WP_000993528.1	hypothetical protein	27	107.4	152.5	0.51	113103	82344.6	45.1	0.22772	0.94929
ACX60_RS05245	thiE	WP_001214807.1	thiamine phosphate synthase	35	0.8	1	0.16	1158.9	666.23	0.1	0.89465	1
ACX60_RS05250	hemL	WP_000059223.1	glutamate-1-semialdehyde 2,1-aminomutase	75	0.5	0.6	0.42	1334.5	917.4	0.2	0.61313	1
ACX60_RS05255		WP_000500061.1	isochorismatase	45	198.2	163.8	-0.27	347822	147416	-34.4	0.34882	0.97695
ACX60_RS05260	rluA	WP_001279315.1	RNA pseudouridine synthase	27	243.3	305	0.33	256148	164684	61.7	0.31188	0.97394
ACX60_RS05265	hepA	WP_002060735.1	RNA polymerase-associated protein RapA	141	194.9	180	-0.11	1.07152e+06	507681	-14.8	0.5237	0.99898
ACX60_RS05270		WP_001191205.1	membrane protein	84	80.1	65.8	-0.28	262451	110590	-14.3	0.25467	0.95277
ACX60_RS05275	fabR	WP_000195202.1	TetR family transcriptional regulator	35	80.2	108.7	0.44	109466	76067.8	28.5	0.25488	0.95277
ACX60_RS05280		WP_001147894.1	oxidoreductase	57	0	0	2.29	6.4	16.16	0	0.34008	0.97394
ACX60_RS05285	E1.14.19.3	WP_001057073.1	acyl-CoA desaturase	78	0	0	-0.02	33.8	0	0	0.77655	1
ACX60_RS05290		WP_001039795.1	NAD(P)H dehydrogenase	34	84	81.3	-0.05	111444	55260.7	-2.8	0.89936	1
ACX60_RS05295		WP_001041365.1	LysR family transcriptional regulator	47	146.8	153.3	0.06	268994	144111	6.6	0.83228	1
ACX60_RS05300		WP_001259423.1	hypothetical protein	40	102.1	133	0.38	159283	106429	30.9	0.23341	0.94929
ACX60_RS05305	ectB, dat	WP_000117540.1	aspartate aminotransferase family protein	82	120.9	120.4	-0.01	386774	197484	-0.5	0.97959	1
ACX60_RS05310	ddc	WP_000227387.1	2,4-diaminobutyrate decarboxylase	60	189.8	178.8	-0.09	444196	214562	-11	0.71329	1
ACX60_RS05315		WP_001183474.1	NAD-dependent aldehyde dehydrogenase	72	180	145.6	-0.31	505387	209642	-34.4	0.30887	0.97394
ACX60_RS05320		WP_000357090.1	AsnC family transcriptional regulator	25	43.1	42.5	-0.02	42034.1	21248.4	-0.6	0.97586	1
ACX60_RS05325		WP_000469459.1	pyruvate decarboxylase	109	265.1	272.7	0.04	1.12681e+06	594579	7.7	0.87367	1
ACX60_RS05330	aroP	WP_000339846.1	amino acid transporter	82	140	143.4	0.03	447757	235132	3.4	0.87444	1
ACX60_RS05335	pstS	WP_001238909.1	phosphonate ABC transporter substrate-binding protein	69	160.3	195.3	0.28	431401	269484	35	0.22013	0.94604
ACX60_RS05340	pstC	WP_001050723.1	phosphate ABC transporter permease	76	180.7	157	-0.2	535669	238588	-23.8	0.42222	0.98648
ACX60_RS05345	pstA	WP_000107954.1	high frequency lysogenization protein HflD	69	224.4	156.5	-0.52	603792	215959	-67.9	0.09672	0.85132
ACX60_RS05350	pstB	WP_001091973.1	phosphate ABC transporter ATP-binding protein	52	208.5	200.3	-0.06	422935	208276	-8.3	0.86765	1
ACX60_RS05355	sohB	WP_000897185.1	protease SohB	55	172.6	197	0.19	370176	216666	24.4	0.52623	0.99898
ACX60_RS05360		WP_000196826.1	hypothetical protein	150	130.7	160.6	0.3	764475	481734	29.9	0.07125	0.78618
ACX60_RS05365	yjdF	WP_000570327.1	membrane protein	45	199.4	200.8	0.01	349920	180708	1.4	0.97202	1
ACX60_RS05370	purB, ADSL	WP_000993080.1	adenylosuccinate lyase	75	1.5	1	-0.59	4270.9	1458.27	-0.5	0.96447	1
ACX60_RS05375	hflD	WP_000229972.1	lysogenization protein HflD	53	5.5	1.6	-1.77	11284.8	1695.5	-3.9	0.15769	0.904
ACX60_RS05380	mnmA, trmU	WP_001187604.1	tRNA 2-thiouridine(34) synthase MnmA	73	9.6	7.2	-0.42	27464.7	10504.1	-2.5	0.38612	0.97695
ACX60_RS05385		WP_000741966.1	NUDIX hydrolase	32	47.5	17.2	-1.46	59326.4	11026.8	-30.3	0.00183	0.17994
ACX60_RS05390		WP_001107199.1	gamma carbonic anhydrase family protein	42	232.8	214.2	-0.12	381382	179957	-18.6	0.68619	1
ACX60_RS05395	dacC	WP_000197255.1	D-alanyl-D-alanine carboxypeptidase	67	128.9	161.2	0.32	336806	215972	32.3	0.14971	0.904
ACX60_RS05400		WP_000480885.1	hypothetical protein	20	54.8	56.1	0.03	42743.2	22448.4	1.3	0.95069	1
ACX60_RS05405		WP_000846426.1	hypothetical protein	18	105.2	162.9	0.63	73830.8	58636.2	57.7	0.23382	0.94929
ACX60_RS05410	surE	WP_001023217.1	stationary phase survival protein SurE	50	181.3	184.9	0.03	353483	184867	3.6	0.91443	1
ACX60_RS05415	nlpD	WP_000550750.1	peptidoglycan-binding protein	49	358.4	219.3	-0.71	684815	214892	-139.1	0.01774	0.55253
ACX60_RS05420		WP_000886768.1	LysR family transcriptional regulator	46	159.8	125.8	-0.35	286612	115705	-34	0.27355	0.96431
ACX60_RS05425		WP_000192286.1	ATP-dependent protease	148	177.4	163.3	-0.12	1023841	483282	-14.1	0.51564	0.99898
ACX60_RS05430	ampG	WP_000428311.1	transporter	142	142.7	108.7	-0.39	790122	308637	-34	0.04382	0.66783
ACX60_RS05435	GLO1, gloA	WP_001242511.1	lactoylglutathione lyase	24	205.3	232.6	0.18	192129	111670	27.4	0.63852	1
ACX60_RS05440	SLC10A7, P7	WP_005134928.1	hypothetical protein	63	174	167.9	-0.05	427440	211525	-6.1	0.80896	1
ACX60_RS05445	RP-L31, rpmE	WP_001200845.1	50S ribosomal protein L31	15	30.1	25.9	-0.22	17596	7767.85	-4.2	0.70893	1
ACX60_RS05450		WP_000534828.1	EAL domain-containing protein	120	112.4	140	0.32	526106	335921	27.6	0.11178	0.87331
ACX60_RS05455			GTPase	114	129.5	123.4	-0.07	575736	281333	-6.1	0.72292	1
ACX60_RS05460	epmB	WP_000611579.1	EF-P beta-lysylation protein EpmB	64	25.7	21.6	-0.25	64250.6	27660.8	-4.1	0.47154	0.98648
ACX60_RS05465	efp	WP_000035083.1	elongation factor P	30	2.4	2.7	0.16	2826.2	1617.37	0.3	0.835	1
ACX60_RS05470	cstA	WP_000380470.1	carbon starvation protein A	120	217.8	240.2	0.14	1.01953e+06	576394	22.3	0.43589	0.98648
ACX60_RS05475		WP_001009533.1	hypothetical protein	13	241.2	133.2	-0.86	122308	34635.9	-108	0.21069	0.93415
ACX60_RS05485			type I secretion protein	249	176.2	200.4	0.19	1.71152e+06	997819	24.1	0.10736	0.86382
ACX60_RS05490	paaX	WP_000211448.1	hypothetical protein	55	135.6	128.8	-0.07	290947	141675	-6.8	0.76029	1
ACX60_RS05495	atuB	WP_001131942.1	2,4-dienoyl-CoA reductase	60	167.7	208.8	0.32	392450	250587	41.1	0.35853	0.97695
ACX60_RS05500		WP_001097602.1	fatty acid desaturase	65	136.6	142.8	0.06	346252	185696	6.3	0.81139	1
ACX60_RS05505		WP_000627086.1	fatty acid desaturase	67	245.5	274.7	0.16	641553	368160	29.2	0.44854	0.98648
ACX60_RS05510		WP_049594813.1	metal-dependent hydrolase	53	154.2	140.8	-0.13	318764	149239	-13.4	0.66415	1
ACX60_RS05515		WP_000106451.1	hydrolase	33	257.3	261.1	0.02	331183	172335	3.8	0.94914	1
ACX60_RS05520		WP_001153333.1	LysR family transcriptional regulator	52	125.3	108.2	-0.21	254071	112555	-17.1	0.51423	0.99898
ACX60_RS05525		WP_000277159.1	hypothetical protein	74	226.4	213.6	-0.08	653515	316133	-12.8	0.67768	1
ACX60_RS05530		WP_001038285.1	monooxygenase	99	160.9	183.5	0.19	621188	363378	22.6	0.33782	0.97394
ACX60_RS05535		WP_000616843.1	epoxide hydrolase	55	215.5	172.9	-0.32	462152	190160	-42.6	0.3163	0.97394
ACX60_RS05540	K07044	WP_000102858.1	metal-dependent hydrolase	40	145.8	167.2	0.2	227381	133731	21.4	0.54821	0.99898
ACX60_RS05545	E1.1.1.219	WP_049594814.1	dihydroflavonol 4-reductase	47	250.6	193.5	-0.37	459429	181918	-57.1	0.24852	0.95277
ACX60_RS05550		WP_001069952.1	AraC family transcriptional regulator	58	82	94.4	0.2	185466	109496	12.4	0.54245	0.99898
ACX60_RS05555		WP_001170044.1	hypothetical protein	111	64.5	80	0.31	279108	177568	15.5	0.17277	0.91322
ACX60_RS05560		WP_049594815.1	hypothetical protein	41	41.5	64.1	0.63	66362.6	52589	22.6	0.1265	0.88419
ACX60_RS05565		WP_000168943.1	hypothetical protein	78	21.8	29.7	0.45	66234.6	46364.8	7.9	0.22445	0.94777
ACX60_RS05570		WP_074031643.1	transcriptional regulator	10	50.2	73.6	0.55	19581.6	14720.1	23.4	0.4442	0.98648
ACX60_RS05575	K06911	WP_000995340.1	hypothetical protein	38	157.4	155	-0.02	233288	117825	-2.4	0.94521	1
ACX60_RS05580	E4.3.1.19, ilvA, tdcB	WP_001061795.1	serine/threonine dehydratase	42	130.6	147.1	0.17	213894	123569	16.5	0.61684	1
ACX60_RS05585		WP_000528180.1	DNA-binding protein	38	210	228.3	0.12	311259	173473	18.2	0.73894	1
ACX60_RS05590		WP_000160885.1	NADPH-dependent ferric siderophore reductase	43	111.8	94.9	-0.24	187438	81635.8	-16.8	0.53793	0.99898
ACX60_RS05595		WP_000910250.1	peptide synthetase	118	117.1	112.8	-0.05	538959	266298	-4.3	0.84742	1
ACX60_RS05600		WP_005134933.1	hypothetical protein	113	117.6	105.5	-0.16	518127	238361	-12.1	0.51341	0.99898
ACX60_RS05605	ABC.FEV.P	WP_001210789.1	iron ABC transporter permease	66	62.5	56.8	-0.14	160761	75030.6	-5.6	0.68227	1
ACX60_RS05610	ABC.FEV.P	WP_001223277.1	ferric anguibactin ABC transporter permease	66	63.4	47.4	-0.42	163241	62589.7	-16	0.20937	0.93303
ACX60_RS05615	ABC.FEV.A	WP_000582115.1	iron ABC transporter ATP-binding protein	40	81.3	60.1	-0.44	126832	48098.4	-21.2	0.27585	0.96875
ACX60_RS05620	ABC.FEV.S	WP_001104125.1	ferric anguibactin-binding protein	59	129.8	74.1	-0.81	298662	87457	-55.7	0.01357	0.49735
ACX60_RS05625	TC.FEV.OM	WP_001073041.1	ligand-gated channel protein	164	113.1	85.9	-0.4	723517	281637	-27.3	0.02714	0.57983
ACX60_RS05630	iucD	WP_000717760.1	putative histamine N-monooxygenase	80	193.9	224.1	0.21	604962	358501	30.2	0.36944	0.97695
ACX60_RS05635		WP_049594816.1	peptide synthetase	178	120.7	116.9	-0.05	837792	416179	-3.8	0.78373	1
ACX60_RS05640	entE, dhbE, vibE, mxcE	WP_000744368.1	2,3-dihydroxybenzoate-AMP ligase	88	162.6	194.9	0.26	558020	343081	32.3	0.18046	0.91951
ACX60_RS05645	entB, dhbB, vibB, mxcF	WP_001018258.1	isochorismatase	46	188.4	204.2	0.12	337989	187852	15.8	0.6964	1
ACX60_RS05650	hdc, HDC	WP_000603867.1	histidine decarboxylase	63	223.6	215.9	-0.05	549304	272022	-7.7	0.84341	1
ACX60_RS05655			hypothetical protein	9	23.5	29.9	0.35	8253.3	5378.18	6.4	0.74812	1
ACX60_RS05660		WP_005134938.1	hypothetical protein	94	148	127.1	-0.22	542419	238999	-20.8	0.3479	0.97695
ACX60_RS05665		WP_001090096.1	ABC transporter	87	174	181.5	0.06	590498	315871	7.5	0.79634	1
ACX60_RS05670		WP_001032910.1	thioesterase	55	98.8	123.9	0.33	211886	136341	25.2	0.22323	0.94638
ACX60_RS05675		WP_005134939.1	hypothetical protein	60	97	91.7	-0.08	226962	110081	-5.3	0.79712	1
ACX60_RS05680	entC	WP_000983816.1	hypothetical protein	78	73.3	79.9	0.12	223094	124720	6.6	0.6665	1
ACX60_RS05685	ldtAb	WP_000498089.1	peptidase	84	149.4	0.3	-9.08	489287	464.92	-149.1	0	0
ACX60_RS05690	hemE, UROD	WP_000209395.1	uroporphyrinogen decarboxylase	65	0.1	0	-0.14	263	0	-0.1	0.30643	0.97394
ACX60_RS05695		WP_001199663.1	membrane protein	61	69.9	59	-0.24	166300	71979.4	-10.9	0.45252	0.98648
ACX60_RS05700			hypothetical protein	29	183.4	200.3	0.13	207408	116161	16.9	0.6968	1
ACX60_RS05705		WP_000055522.1	hypothetical protein	122	188.1	194.6	0.05	894800	474929	6.6	0.79794	1
ACX60_RS05710		WP_001211238.1	class C extended-spectrum beta-lactamase ADC-26	87	121.2	102.3	-0.24	411184	178029	-18.9	0.30403	0.97394
ACX60_RS05715	GCH1, folE	WP_000062631.1	GTP cyclohydrolase I FolE	33	1.8	0.1	-4.05	2281.8	70.52	-1.7	0.4746	0.98648
ACX60_RS05720	xdhA	WP_000893681.1	xanthine dehydrogenase small subunit	89	242.6	226.5	-0.1	841914	403195	-16	0.64679	1
ACX60_RS05725	xdhB	WP_005134944.1	xanthine dehydrogenase molybdopterin binding subunit	118	303.9	283.3	-0.1	1.39847e+06	668588	-20.6	0.57405	1
ACX60_RS05730	xdhC	WP_001164225.1	xanthine dehydrogenase accessory protein XdhC	49	207.7	200.2	-0.05	396955	196233	-7.5	0.86719	1
ACX60_RS05735		WP_000066123.1	hypothetical protein	28	114	98	-0.22	124523	54853	-16.1	0.69871	1
ACX60_RS05740	trpC	WP_000608308.1	indole-3-glycerol-phosphate synthase	38	159.7	196.3	0.3	236720	149198	36.6	0.34683	0.97597
ACX60_RS05745	trpD	WP_001982145.1	anthranilate phosphoribosyltransferase	45	136.2	153.5	0.17	239032	138108	17.3	0.53102	0.99898
ACX60_RS05750		WP_005134946.1	hypothetical protein	186	146.7	128.9	-0.19	1.06381e+06	479449	-17.8	0.31469	0.97394
ACX60_RS05755	E3.4.11.14	WP_074031641.1	aminopeptidase N	166	151.3	150.3	-0.01	979411	498839	-1	0.95121	1
ACX60_RS05760	trpG	WP_000925673.1	glutamine amidotransferase	27	182.4	205.8	0.17	192048	111131	23.4	0.5929	1
ACX60_RS05765	pepP	WP_000999162.1	peptidase M24	99	190.3	197.4	0.05	734621	390785	7.1	0.78009	1
ACX60_RS05770	TC.POT	WP_000872617.1	dipeptide/tripeptide permease	118	140.4	168.1	0.26	645905	396707	27.7	0.13523	0.8905
ACX60_RS05775	glnA, GLUL	WP_001284758.1	type I glutamate--ammonia ligase	68	0	0.1	1.6	126.9	196.95	0.1	0.6279	1
ACX60_RS05780	ubiC	WP_001231791.1	chorismate--pyruvate lyase	28	120.6	91.2	-0.4	131747	51059.8	-29.5	0.36737	0.97695
ACX60_RS05785	ubiA	WP_000205474.1	4-hydroxybenzoate octaprenyltransferase	65	0.1	0.2	1.07	238.3	256.89	0.1	0.43435	0.98648
ACX60_RS05790		WP_000830603.1	hypothetical protein	98	135.6	179.2	0.4	518208	351196	43.6	0.06236	0.76503
ACX60_RS05795		WP_000082790.1	hypothetical protein	13	39.1	66	0.76	19808.6	17167.7	27	0.1923	0.91951
ACX60_RS05800		WP_000464148.1	hypothetical protein	37	116.7	100.5	-0.22	168374	74381.4	-16.2	0.55126	0.99898
ACX60_RS05820	SOD2	WP_000208082.1	superoxide dismutase	42	63.8	12.7	-2.33	104433	10635	-51.1	0.00076	0.1283
ACX60_RS05825		WP_001284922.1	Nif3-like dinuclear metal center hexameric protein	47	54.9	66.4	0.27	100654	62406.1	11.5	0.41761	0.98648
ACX60_RS05830	hhoB, degS	WP_001254962.1	2-alkenal reductase	74	173.7	150.9	-0.2	501231	223393	-22.7	0.42875	0.98648
ACX60_RS05835	cca	WP_001198542.1	multifunctional CCA tRNA nucleotidyl transferase/2'3'-cyclic phosphodiesterase/2'nucleotidase/phosphatase	63	2	1.1	-0.89	4848.1	1342.1	-0.9	0.78502	1
ACX60_RS05840	E1.1.1.40, maeB	WP_000342684.1	malic enzyme	129	228	234.6	0.04	1.14727e+06	605319	6.6	0.82063	1
ACX60_RS05845		WP_000016038.1	histidine kinase	204	90.6	83.8	-0.11	720734	341702	-6.8	0.47634	0.98648
ACX60_RS05850	rsmE	WP_001078589.1	16S rRNA (uracil(1498)-N(3))-methyltransferase	42	96.5	96.7	0	158076	81249.5	0.2	0.993	1
ACX60_RS05855	metF, MTHFR	WP_000167018.1	methylenetetrahydrofolate reductase [NAD(P)H]	47	134.8	114.9	-0.23	247018	108036	-19.8	0.5157	0.99898
ACX60_RS05860	E3.3.1.1, ahcY	WP_000994845.1	adenosylhomocysteinase	63	169.4	172.9	0.03	416220	217852	3.5	0.89397	1
ACX60_RS05865		WP_001196988.1	hypothetical protein	29	210	138	-0.61	237560	80065.9	-72	0.11942	0.88005
ACX60_RS05870	pcaC	WP_000043121.1	4-carboxymuconolactone decarboxylase	17	168	240.3	0.52	111404	81712	72.3	0.22979	0.94929
ACX60_RS05875	fadE	WP_049594817.1	acyl-CoA dehydrogenase	123	198.8	173.5	-0.2	953630	426845	-25.3	0.31643	0.97394
ACX60_RS05880	lipA	WP_001289259.1	lipoyl synthase	51	8.7	11.4	0.39	17264.5	11581.2	2.7	0.64867	1
ACX60_RS05885	sthA, udhA	WP_001137505.1	NAD(P)(+) transhydrogenase	77	171.2	203	0.25	514207	312664	31.8	0.24521	0.95277
ACX60_RS05890			hypothetical protein	7	42.4	50.7	0.26	11581.4	7099.05	8.3	0.8433	1
ACX60_RS05895		WP_000169415.1	MFS transporter	90	210.3	145.2	-0.53	738232	261305	-65.2	0.01431	0.50747
ACX60_RS05900	NRT, narK, nrtP, nasA	WP_000097620.1	MFS transporter	84	188	161.1	-0.22	615831	270607	-26.9	0.32517	0.97394
ACX60_RS05905		WP_000976525.1	membrane protein	82	156	137.6	-0.18	498972	225739	-18.4	0.4475	0.98648
ACX60_RS05910	map	WP_001089491.1	type I methionyl aminopeptidase	56	214	197.8	-0.11	467380	221530	-16.2	0.70263	1
ACX60_RS05915	RP-S2, MRPS2, rpsB	WP_001982118.1	30S ribosomal protein S2	39	0	0	-0.05	48.7	0	0	0.40419	0.98089
ACX60_RS05920	tsf, TSFM	WP_000125378.1	elongation factor Ts	48	0.1	0	-0.15	203.4	0	-0.1	0.77613	1
ACX60_RS05925		WP_000182520.1	hypothetical protein	36	109.9	83.4	-0.4	154328	60072.2	-26.5	0.42202	0.98648
ACX60_RS05930		WP_000554500.1	AraC family transcriptional regulator	49	119.7	128.4	0.1	228755	125804	8.7	0.73818	1
ACX60_RS05935		WP_002156296.1	branched-chain amino acid ABC transporter permease	48	86.2	74.8	-0.2	161375	71848.3	-11.4	0.56929	1
ACX60_RS05940		WP_000118659.1	hypothetical protein	28	18.5	18.8	0.02	20165.8	10509.2	0.3	0.9736	1
ACX60_RS05945		WP_000836402.1	hypothetical protein	29	146.8	113.2	-0.37	166071	65682.2	-33.6	0.31988	0.97394
ACX60_RS05950	rlpA	WP_001177236.1	hypothetical protein	40	72.6	78.9	0.12	113192	63091.1	6.3	0.76268	1
ACX60_RS05955	mltB	WP_000951085.1	lytic murein transglycosylase B	75	154.7	164	0.08	452358	245958	9.3	0.73489	1
ACX60_RS05960	rodA, mrdB	WP_000075224.1	rod shape-determining protein RodA	77	109.4	122.2	0.16	328434	188255	12.9	0.47612	0.98648
ACX60_RS05965		WP_001115740.1	hypothetical protein	49	123	143.6	0.22	235032	140683	20.6	0.4408	0.98648
ACX60_RS05970	queF	WP_000110164.1	NADPH-dependent 7-cyano-7-deazaguanine reductase QueF	44	117	106.9	-0.13	200693	94075.2	-10.1	0.67438	1
ACX60_RS05975	ABC-2.P	WP_001010536.1	ABC transporter permease	61	209	166.6	-0.33	497230	203300	-42.4	0.18286	0.91951
ACX60_RS05980	ABC-2.A	WP_000128669.1	ABC transporter	58	163.9	124.8	-0.39	370733	144811	-39.1	0.19326	0.91951
ACX60_RS05990		WP_000896955.1	hypothetical protein	34	96.9	95.7	-0.02	128444	65097	-1.1	0.9601	1
ACX60_RS05995	exoX	WP_001147935.1	DNA exonuclease	53	186.8	211.4	0.18	386177	224051	24.5	0.47444	0.98648
ACX60_RS06000		WP_000782590.1	hypothetical protein	105	248.5	218.9	-0.18	1.01743e+06	459655	-29.6	0.28512	0.97394
ACX60_RS06005	glyA, SHMT	WP_000457893.1	serine hydroxymethyltransferase	59	0	0	0	0	0	0	1	1
ACX60_RS06010	adeH	WP_000633135.1	RND transporter	71	193.4	223.4	0.21	535654	317286	30	0.32792	0.97394
ACX60_RS06015	adeG	WP_001027060.1	multidrug efflux RND transporter permease subunit	180	213.1	230.9	0.12	1.49587e+06	831105	17.8	0.45733	0.98648
ACX60_RS06020	adeF	WP_000010635.1	MexE family multidrug efflux RND transporter periplasmic adaptor subunit	62	178.1	232.8	0.39	430637	288730	54.8	0.0832	0.8203
ACX60_RS06025	adeL	WP_002000718.1	transcriptional regulator	54	135.1	125.4	-0.11	284517	135447	-9.7	0.72886	1
ACX60_RS06030	hisJ	WP_000135840.1	ABC transporter substrate-binding protein	38	108.1	120.5	0.16	160216	91578.6	12.4	0.6127	1
ACX60_RS06035	hisQ	WP_000010369.1	nickel transporter	42	104.7	110.5	0.08	171565	92850.8	5.8	0.84373	1
ACX60_RS06040	hisM	WP_000569990.1	histidine/lysine/arginine/ornithine ABC transporter permease HisM	42	246	281.4	0.19	402915	236379	35.4	0.44776	0.98648
ACX60_RS06045	hisP	WP_000438618.1	histidine ABC transporter ATP-binding protein	38	218.4	225.2	0.04	323713	171181	6.8	0.87753	1
ACX60_RS06050	emrE, qac, mmr, smr	WP_000121130.1	QacE family quaternary ammonium compound efflux SMR transporter	23	87.3	110	0.33	78290.7	50599.9	22.7	0.49502	0.99039
ACX60_RS06055		WP_001196306.1	hypothetical protein	20	102.6	168.3	0.71	80065.3	67321.9	65.7	0.09613	0.85132
ACX60_RS06060	K08303	WP_000845865.1	U32 family peptidase	77	173.9	179.3	0.04	522318	276142	5.4	0.83862	1
ACX60_RS06065		WP_000280070.1	GntR family transcriptional regulator	96	146.2	142.6	-0.04	547455	273800	-3.6	0.88084	1
ACX60_RS06070		WP_000117587.1	phenazine biosynthesis protein PhzF	45	110.1	130.8	0.25	193256	117681	20.6	0.4877	0.98802
ACX60_RS06075	fpr	WP_000718711.1	ferredoxin--NADP(+) reductase	44	0.1	0	-0.18	223.8	0	-0.1	0.54957	0.99898
ACX60_RS06080		WP_005109720.1	tRNA (N6-threonylcarbamoyladenosine(37)-N6)-methyltransferase TrmO	46	182.1	139.7	-0.38	326668	128524	-42.4	0.19715	0.92301
ACX60_RS06085		WP_001052949.1	hypothetical protein	80	173.6	159.2	-0.13	541715	254735	-14.4	0.56508	1
ACX60_RS06090	gspE	WP_001020917.1	type II secretion system protein E	111	199.9	202.8	0.02	865422	450250	2.9	0.91613	1
ACX60_RS06095		WP_000781557.1	hypothetical protein	27	137.9	135.8	-0.02	145243	73349.9	-2.1	0.96033	1
ACX60_RS06100	K02483	WP_001221454.1	DNA-binding response regulator	41	139.8	100.9	-0.47	223470	82771.6	-38.8	0.2208	0.94604
ACX60_RS06105	qseC	WP_001257353.1	two-component sensor histidine kinase	85	174.2	148.8	-0.23	577356	252933	-25.4	0.30736	0.97394
ACX60_RS06110		WP_000993415.1	hemin uptake protein HemP	14	136.6	116.8	-0.23	74596.8	32694.5	-19.9	0.70906	1
ACX60_RS06115	mutT, NUDT15, MTH2	WP_001125745.1	hypothetical protein	59	182.7	181.7	-0.01	420405	214407	-1	0.97132	1
ACX60_RS06120		WP_000913439.1	hypothetical protein	21	60	65	0.11	49153.3	27287.4	5	0.86069	1
ACX60_RS06125	mrcB	WP_000667412.1	penicillin-binding protein 1B	158	294.8	215.3	-0.45	1816316	680265	-79.5	0.00665	0.36875
ACX60_RS06130	ppnK, NADK	WP_001167242.1	NAD(+) kinase	59	0.2	0.9	1.98	547.9	1110.78	0.7	0.02545	0.56901
ACX60_RS06135	K09916	WP_001019667.1	hypothetical protein	17	77.5	83.2	0.1	51401.1	28271.5	5.6	0.84442	1
ACX60_RS06140		WP_001093407.1	hypothetical protein	69	192.2	147.5	-0.38	517172	203575	-44.7	0.31084	0.97394
ACX60_RS06145	dctA	WP_001085436.1	C4-dicarboxylate ABC transporter	85	152	135.1	-0.17	504013	229688	-16.9	0.68955	1
ACX60_RS06150	ACADL	WP_000881864.1	acyl-CoA dehydrogenase	68	167.8	165.9	-0.02	444876	225687	-1.8	0.97394	1
ACX60_RS06155	K07017	WP_000035924.1	alpha/beta hydrolase	54	137.6	116.1	-0.24	289769	125441	-21.4	0.3613	0.97695
ACX60_RS06160	pheA	WP_000606364.1	prephenate dehydratase	70	0.4	1	1.28	1101	1368.95	0.6	0.21734	0.94604
ACX60_RS06165	tyrC	WP_000082052.1	bifunctional prephenate dehydrogenase/3-phosphoshikimate 1-carboxyvinyltransferase	119	0.6	0.6	-0.11	2968.9	1407.78	0	0.87293	1
ACX60_RS06170		WP_000735999.1	hypothetical protein	18	234.8	199	-0.24	164863	71646.2	-35.8	0.57091	1
ACX60_RS06175	pepD	WP_000195395.1	aminoacyl-histidine dipeptidase	86	156	128.1	-0.28	523169	220350	-27.9	0.25016	0.95277
ACX60_RS06180	RTCA, rtcA	WP_049594818.1	RNA 3'-terminal-phosphate cyclase	72	164.7	131	-0.33	462525	188631	-33.7	0.18154	0.91951
ACX60_RS06185		WP_000761355.1	hypothetical protein	29	176.8	119.3	-0.57	200012	69183.7	-57.6	0.14241	0.89245
ACX60_RS06190		WP_000409701.1	hypothetical protein	28	196.4	148.5	-0.4	214474	83149.2	-47.9	0.37245	0.97695
ACX60_RS06195	RTCB, rtcB	WP_000110894.1	RNA-splicing ligase RtcB	66	230.7	223	-0.05	593792	294382	-7.7	0.83986	1
ACX60_RS06200	rnz	WP_000902244.1	MBL fold metallo-hydrolase	54	143.2	161	0.17	301531	173902	17.8	0.56985	1
ACX60_RS06205	rtcR	WP_000650525.1	Fis family transcriptional regulator	99	107.6	118.8	0.14	415282	235285	11.3	0.47538	0.98648
ACX60_RS06210	K07018	WP_000003115.1	hydrolase	33	73.1	69.3	-0.08	94020.4	45710.9	-3.8	0.87171	1
ACX60_RS06215	K09861	WP_000880407.1	hypothetical protein	50	85.2	90.9	0.09	166140	90944.6	5.7	0.76038	1
ACX60_RS06220		WP_000928988.1	hypothetical protein	37	148.2	146.2	-0.02	213899	108174	-2.1	0.95769	1
ACX60_RS06225	thiG	WP_001154366.1	thiazole synthase	43	152.8	158.7	0.05	256164	136449	5.9	0.85591	1
ACX60_RS06230	thiS	WP_001167820.1	thiamine biosynthesis protein ThiS	7	59.4	17.9	-1.73	16215.5	2512.23	-41.5	0.20927	0.93303
ACX60_RS06235		WP_000264715.1	membrane protein	17	114	103.7	-0.14	75596	35241.7	-10.4	0.84818	1
ACX60_RS06240	rpoH	WP_001285359.1	RNA polymerase factor sigma-32	51	0.2	0.3	0.22	443.4	264.33	0	0.89412	1
ACX60_RS06245	tusA, sirA	WP_000108398.1	oxidoreductase	15	58.6	106.4	0.86	34257.9	31912.3	47.8	0.15542	0.904
ACX60_RS06250	cspA	WP_000126912.1	cold-shock protein	12	126.8	79.5	-0.67	59338.5	19085.3	-47.3	0.32162	0.97394
ACX60_RS06255	rhlB	WP_000200418.1	ATP-dependent RNA helicase RhlB	63	153.9	162.5	0.08	378156	204763	8.6	0.7644	1
ACX60_RS06260		WP_000720482.1	hypothetical protein	23	66.1	101	0.61	59302.5	46465.5	34.9	0.18369	0.91951
ACX60_RS06265		WP_000132181.1	nitroreductase	25	87.6	61.9	-0.5	85439.8	30967.8	-25.7	0.37244	0.97695
ACX60_RS06270	gpsA	WP_000807316.1	glycerol-3-phosphate dehydrogenase (NAD(P)(+))	83	0.6	0.2	-1.55	2058.8	361.69	-0.4	0.1395	0.89236
ACX60_RS06275	sixA	WP_001177595.1	phosphohistidine phosphatase	25	129.1	111.8	-0.21	125872	55923.6	-17.3	0.65266	1
ACX60_RS06280	gspL	WP_005134980.1	type II secretion system protein L	59	153.1	169.5	0.15	352302	200023	16.4	0.52282	0.99898
ACX60_RS06285	gspM	WP_000782994.1	hypothetical protein	25	209.4	209.6	0	204205	104818	0.2	0.99712	1
ACX60_RS06290	DHODH, pyrD	WP_000966986.1	dihydroorotate dehydrogenase 2	73	3	1.6	-0.93	8482.3	2288.02	-1.4	0.19972	0.92481
ACX60_RS06295	cvpA	WP_001091966.1	colicin V biosynthesis protein	29	66.5	51.7	-0.36	75201.7	29973.7	-14.8	0.42066	0.98648
ACX60_RS06300	purF, PPAT	WP_000334670.1	amidophosphoribosyltransferase	97	43.7	25.9	-0.76	165386	50155.6	-17.9	0.01997	0.56225
ACX60_RS06305		WP_000335877.1	peptidase M48	128	34.4	32.5	-0.08	171833	83166.6	-1.9	0.68627	1
ACX60_RS06310		WP_000580188.1	hypothetical protein	42	0	0	-0.02	22.9	0	0	1	1
ACX60_RS06315	ghrB	WP_000758320.1	bifunctional glyoxylate/hydroxypyruvate reductase B	56	99.6	80.3	-0.31	217592	89972.3	-19.3	0.33201	0.97394
ACX60_RS06320		WP_000670572.1	hypothetical protein	83	180.8	138.7	-0.38	585188	230257	-42.1	0.12083	0.88419
ACX60_RS06325	K09117	WP_000209410.1	aspartyl-tRNA amidotransferase subunit B	20	131.4	118.2	-0.15	102478	47276.2	-13.2	0.78115	1
ACX60_RS06330	RP-S21, MRPS21, rpsU	WP_001136722.1	30S ribosomal protein S21	12	46.2	35.4	-0.38	21610.5	8495.47	-10.8	0.68482	1
ACX60_RS06335	KAE1, tsaD, QRI7	WP_000636264.1	tRNA N6-adenosine(37)-threonylcarbamoyltransferase complex transferase subunit TsaD	50	0.3	0.1	-0.98	501.6	130.52	-0.1	0.6715	1
ACX60_RS06340			hypothetical protein	72	155.9	168.8	0.11	437639	243003	12.9	0.56156	1
ACX60_RS06345	K06923	WP_000190819.1	ATPase	57	148.7	117.4	-0.34	330454	133828	-31.3	0.18068	0.91951
ACX60_RS06350		WP_000461855.1	hypothetical protein	101	168.5	199.7	0.25	663531	403298	31.2	0.17221	0.91322
ACX60_RS06355		WP_000912065.1	protein kinase	54	176.8	150	-0.24	372385	161952	-26.9	0.33071	0.97394
ACX60_RS06380	bauR	WP_000802856.1	LuxR family transcriptional regulator	73	97.6	109.1	0.16	277929	159307	11.5	0.57781	1
ACX60_RS06385	E2.6.1.18	WP_005134986.1	aspartate aminotransferase family protein	71	169.4	176.2	0.06	469023	250254	6.9	0.82187	1
ACX60_RS06390	mmsA, iolA, ALDH6A1	WP_000181270.1	methylmalonate-semialdehyde dehydrogenase (acylating)	76	157.4	175.4	0.16	466390	266546	18	0.54241	0.99898
ACX60_RS06395	gabP	WP_001058170.1	amino acid ABC transporter permease	93	111.5	124.5	0.16	404465	231633	13	0.48836	0.98802
ACX60_RS06400		WP_001094391.1	hypothetical protein	11	38.4	14.5	-1.41	16485.8	3189.91	-23.9	0.4125	0.98481
ACX60_RS06405		WP_000931127.1	acyl-CoA dehydrogenase	61	161.4	163	0.01	383909	198908	1.7	0.95474	1
ACX60_RS06410		WP_000536986.1	hypothetical protein	38	172.8	181.6	0.07	256139	138035	8.8	0.85334	1
ACX60_RS06415		WP_000581924.1	methyltransferase	31	155.4	133.5	-0.22	187851	82752.6	-21.9	0.53349	0.99898
ACX60_RS06420		WP_000690470.1	glycosyl transferase	39	266.3	200.3	-0.41	405012	156266	-65.9	0.24055	0.95227
ACX60_RS06425		WP_000721827.1	DNA-binding protein	25	71.4	91.4	0.36	69659.5	45720.3	20	0.48389	0.98802
ACX60_RS06430		WP_001102889.1	hypothetical protein	28	71.8	74.8	0.06	78424.8	41889.4	3	0.91946	1
ACX60_RS06435		WP_005134990.1	hypothetical protein	28	75.5	63.8	-0.24	82454.7	35705.7	-11.7	0.67935	1
ACX60_RS06440		WP_000429458.1	threonine transporter	56	39.8	62	0.64	86913.8	69461.8	22.2	0.1245	0.88419
ACX60_RS06445		WP_000097865.1	AraC family transcriptional regulator	53	117.3	74.4	-0.66	242436	78903.5	-42.9	0.06364	0.76678
ACX60_RS06450	phbC, phaC	WP_000054914.1	alpha/beta hydrolase	81	147.6	157.4	0.09	466425	254936	9.7	0.68626	1
ACX60_RS06455	gltS	WP_000397471.1	sodium/glutamate symporter	70	93.1	84.1	-0.15	254165	117773	-9	0.61644	1
ACX60_RS06460	K06923	WP_000423653.1	ATPase AAA	57	91.8	115.1	0.33	204012	131186	23.3	0.26136	0.95501
ACX60_RS06465		WP_000572517.1	GntR family transcriptional regulator	45	118.4	107.6	-0.14	207721	96859.9	-10.7	0.68873	1
ACX60_RS06470		WP_000637306.1	hypothetical protein	12	52.2	76.6	0.55	24430.1	18383.8	24.4	0.43347	0.98648
ACX60_RS06475		WP_000590082.1	hypothetical protein	65	3.4	4.6	0.41	8691.9	5929.77	1.1	0.55935	1
ACX60_RS06480		WP_000790104.1	protein CsuA/B	38	166.6	212.8	0.35	246896	161719	46.2	0.25032	0.95277
ACX60_RS06485		WP_000577016.1	protein CsuA	54	4	5.8	0.56	8330	6291.56	1.9	0.56887	1
ACX60_RS06490		WP_005134997.1	hypothetical protein	54	9.5	4.2	-1.18	19991.1	4509.85	-5.3	0.46222	0.98648
ACX60_RS06495	fimC	WP_001065479.1	protein CsuC	47	51.5	71.2	0.47	94357.3	66928.9	19.7	0.29361	0.97394
ACX60_RS06500	fimD, fimC, mrkC, htrE, cssD	WP_000603315.1	protein CsuD	175	124.6	145.7	0.23	850701	509946	21.1	0.18366	0.91951
ACX60_RS06505		WP_005135000.1	hypothetical protein	66	122.6	141.4	0.21	315545	186606	18.8	0.38619	0.97695
ACX60_RS06510		WP_000437833.1	hypothetical protein	16	80.8	36.3	-1.16	50448.7	11609	-44.6	0.15968	0.904
ACX60_RS06515	proP	WP_001260521.1	proline/betaine transporter	104	132	135.3	0.04	535445	281388	3.3	0.87079	1
ACX60_RS06520		WP_001000112.1	hypothetical protein	41	55.3	82.8	0.58	88437.1	67879.4	27.5	0.10877	0.86382
ACX60_RS06525		WP_000790133.1	hypothetical protein	65	139.8	167	0.26	354508	217042	27.1	0.26731	0.95558
ACX60_RS06530		WP_000174421.1	acetyltransferase	36	92	153.9	0.74	129160	110840	61.9	0.02298	0.56373
ACX60_RS06535		WP_000792931.1	hypothetical protein	36	47.8	66.2	0.47	67152.5	47683.6	18.4	0.33694	0.97394
ACX60_RS06540		WP_000340888.1	membrane protein	70	79.2	97.5	0.3	216165	136470	18.3	0.28734	0.97394
ACX60_RS06545	pqiA	WP_000768105.1	paraquat-inducible protein A	49	128.3	159.4	0.31	245125	156190	31.1	0.28452	0.97394
ACX60_RS06550	pqiA	WP_001062700.1	paraquat-inducible protein A	51	154.6	161.6	0.06	307415	164858	7.1	0.81641	1
ACX60_RS06555	pqiB	WP_000612480.1	mammalian cell entry protein	92	173	168.7	-0.04	620684	310373	-4.3	0.87681	1
ACX60_RS06560	K09857	WP_000791362.1	hypothetical protein	37	196.3	262.7	0.42	283249	194410	66.4	0.14841	0.904
ACX60_RS06565		WP_000894315.1	hypothetical protein	34	22	48.3	1.13	29218.5	32849.9	26.3	0.00237	0.20045
ACX60_RS06570	racD	WP_000848685.1	racemase	46	208	236.1	0.18	373173	217249	28.1	0.46862	0.98648
ACX60_RS06575		WP_000042000.1	hypothetical protein	61	61	61.5	0.01	145018	75075.8	0.6	0.97076	1
ACX60_RS06580		WP_000957796.1	sorbosone dehydrogenase	85	250	191.5	-0.38	828910	325520	-58.6	0.09804	0.85132
ACX60_RS06585		WP_001166574.1	acetyltransferase	29	69.9	93.7	0.42	79021.6	54321.9	23.8	0.2994	0.97394
ACX60_RS06590		WP_005135012.1	hypothetical protein	80	157.5	143.8	-0.13	491391	230010	-13.7	0.58297	1
ACX60_RS06595		WP_001151695.1	TetR family transcriptional regulator	41	111.8	114.5	0.03	178761	93918.5	2.7	0.94157	1
ACX60_RS06600	dctA	WP_000347180.1	C4-dicarboxylate transporter DctA	91	114.3	140.2	0.29	405688	255121	25.9	0.16361	0.90736
ACX60_RS06605		WP_000758190.1	hypothetical protein	14	53.1	21.4	-1.31	28972	5996.7	-31.6	0.27887	0.97293
ACX60_RS06610	gloB, HAGH	WP_001270558.1	hydroxyacylglutathione hydrolase	49	219.7	179.8	-0.29	419939	176221	-39.9	0.48606	0.98802
ACX60_RS06615	metI	WP_001205190.1	methionine ABC transporter permease	51	123.4	97.6	-0.34	245448	99596	-25.8	0.31745	0.97394
ACX60_RS06620	metN	WP_000614025.1	methionine ABC transporter ATP-binding protein	53	85.6	104.2	0.28	177002	110425	18.5	0.41376	0.98629
ACX60_RS06625	metQ	WP_000733779.1	hypothetical protein	50	147.5	139.4	-0.08	287641	139441	-8.1	0.77967	1
ACX60_RS06630	purD	WP_001024112.1	phosphoribosylamine--glycine ligase	62	41.8	21.6	-0.95	100963	26827.4	-20.1	0.02148	0.56225
ACX60_RS06635	purH	WP_049594882.1	bifunctional phosphoribosylaminoimidazolecarboxamide formyltransferase/inosine monophosphate cyclohydrolase	90	38.2	23.8	-0.68	134140	42843.7	-14.4	0.03859	0.66139
ACX60_RS06640	fis	WP_001086304.1	DNA-binding protein	13	2	1.2	-0.75	1011.7	308.34	-0.8	0.78012	1
ACX60_RS06645		WP_001003277.1	hypothetical protein	63	136	116.4	-0.23	334252	146642	-19.7	0.36397	0.97695
ACX60_RS06650	prmA	WP_000871703.1	ribosomal protein L11 methyltransferase	48	148	190.9	0.37	277126	183246	42.8	0.15077	0.904
ACX60_RS06655		WP_000859008.1	hypothetical protein	10	172.6	74.2	-1.22	67328.5	14834.4	-98.5	0.06776	0.77624
ACX60_RS06660	gidA, mnmG, MTO1	WP_000559185.1	tRNA uridine(34) 5-carboxymethylaminomethyl synthesis enzyme MnmG	104	100.5	66.1	-0.61	407824	137466	-34.5	0.02137	0.56225
ACX60_RS06665		WP_000117148.1	WYL domain-containing protein	61	108.5	101.4	-0.1	258209	123679	-7.2	0.76224	1
ACX60_RS06670		WP_001295018.1	hypothetical protein	99	155.7	172.7	0.15	600999	341884	17	0.4695	0.98648
ACX60_RS06675		WP_000243524.1	hypothetical protein	46	142.6	114.2	-0.32	255795	105071	-28.4	0.33707	0.97394
ACX60_RS06680		WP_000772592.1	transglutaminase	57	188.3	188.4	0	418547	214814	0.2	0.99681	1
ACX60_RS06685	K07395	WP_000220477.1	peptidase	57	130	141.9	0.13	289090	161785	11.9	0.65022	1
ACX60_RS06690	alr	WP_001248167.1	alanine racemase	64	98.6	144.1	0.55	246020	184447	45.5	0.07373	0.78618
ACX60_RS06695	dnaB	WP_000075891.1	replicative DNA helicase	96	7.6	5.5	-0.46	28320.2	10589	-2	0.66478	1
ACX60_RS06700	RP-L9, MRPL9, rplI	WP_000382591.1	50S ribosomal protein L9	23	32	21	-0.61	28679.5	9663.43	-11	0.43249	0.98648
ACX60_RS06705	RP-S18, MRPS18, rpsR	WP_000090661.1	30S ribosomal protein S18	16	7	3.5	-1.02	4396	1112.02	-3.6	0.54343	0.99898
ACX60_RS06710	RP-S6, MRPS6, rpsF	WP_001216679.1	30S ribosomal protein S6	17	0	0	0	0	0	0	1	1
ACX60_RS06715	COX10, ctaB, cyoE	WP_000915319.1	protoheme IX farnesyltransferase	64	3.4	3.7	0.13	8474.2	4755.36	0.3	0.79003	1
ACX60_RS06720	cyoD	WP_000094534.1	cytochrome o ubiquinol oxidase subunit IV	20	0.8	0.5	-0.52	587.7	210.56	-0.2	0.68624	1
ACX60_RS06725	cyoC	WP_000852577.1	cytochrome o ubiquinol oxidase subunit III	34	0.9	2.1	1.24	1177.6	1428.98	1.2	0.17498	0.91322
ACX60_RS06730	cyoB	WP_000367186.1	cytochrome ubiquinol oxidase subunit I	115	2.4	2	-0.27	10889.9	4635.46	-0.4	0.52867	0.99898
ACX60_RS06735	cyoA	WP_001250043.1	cytochrome c oxidase subunit II	62	2.6	1.4	-0.93	6223	1679.11	-1.2	0.13544	0.8905
ACX60_RS06740		WP_001167811.1	hypothetical protein	58	109.5	102.8	-0.09	247631	119277	-6.6	0.74776	1
ACX60_RS06745	pps, ppsA	WP_000388264.1	phosphoenolpyruvate synthase	130	2.9	4.2	0.51	14896.7	10893.5	1.3	0.13218	0.8905
ACX60_RS06750	ppsR	WP_000004354.1	phosphoenolpyruvate synthase regulatory protein	53	34.2	36.9	0.11	70658.6	39084.6	2.7	0.74869	1
ACX60_RS06755	pgaA	WP_000913293.1	poly-beta-1,6 N-acetyl-D-glucosamine export porin PgaA	165	127.5	115.9	-0.14	820443	382541	-11.6	0.41829	0.98648
ACX60_RS06760	pgaB	WP_001061313.1	poly-beta-1,6-N-acetyl-D-glucosamine N-deacetylase PgaB	131	103.4	101.6	-0.03	528451	266175	-1.8	0.89698	1
ACX60_RS06765	pgaC, icaA	WP_000866240.1	poly-beta-1,6 N-acetyl-D-glucosamine synthase	86	143.3	139.6	-0.04	480524	240047	-3.7	0.85624	1
ACX60_RS06770	pgaD	WP_000786639.1	poly-beta-1,6-N-acetyl-D-glucosamine biosynthesis protein PgaD	31	138.7	71.4	-0.96	167664	44275.6	-67.3	0.01701	0.54371
ACX60_RS06775		WP_000020760.1	flavoprotein	42	168.8	101.1	-0.74	276527	84960.5	-67.7	0.1514	0.904
ACX60_RS06780		WP_001257205.1	monooxygenase	58	196.5	244.2	0.31	444519	283245	47.7	0.23458	0.94929
ACX60_RS06785		WP_000783724.1	hypothetical protein	32	193.4	263.8	0.45	241304	168844	70.5	0.20568	0.93303
ACX60_RS06790		WP_000772604.1	hypothetical protein	21	248.5	234.8	-0.08	203523	98633	-13.7	0.86519	1
ACX60_RS06795		WP_000089870.1	LuxR family transcriptional regulator	63	149.2	129.4	-0.2	366503	163071	-19.7	0.41048	0.98481
ACX60_RS06800		WP_005135025.1	hypothetical protein	57	132.6	183.4	0.47	294798	209111	50.8	0.04364	0.66783
ACX60_RS06805	prfA, MTRF1, MRF1	WP_000648005.1	peptide chain release factor 1	58	0	0.2	0.32	0	286.64	0.2	0.33888	0.97394
ACX60_RS06810	hemK, prmC, HEMK	WP_001017486.1	protein-(glutamine-N5) methyltransferase, release factor-specific	31	16.9	13.5	-0.33	20468	8370.42	-3.4	0.58638	1
ACX60_RS06815		WP_005135026.1	hypothetical protein	65	120.9	139.5	0.21	306561	181375	18.6	0.41198	0.98481
ACX60_RS06820		WP_000701535.1	3-hydroxy-2-methylbutyryl-CoA dehydrogenase	31	210.1	166.3	-0.34	254033	103134	-43.8	0.45446	0.98648
ACX60_RS06825		WP_000602459.1	butyryl-CoA dehydrogenase	58	186.1	152.9	-0.28	421055	177422	-33.2	0.33971	0.97394
ACX60_RS06830	ACSS, acs	WP_000853307.1	AMP-binding protein	94	146.6	134.5	-0.12	537479	252785	-12.2	0.6218	1
ACX60_RS06835		WP_000083686.1	flavin reductase	34	197.2	177.2	-0.15	261490	120509	-20	0.65894	1
ACX60_RS06840	moeB	WP_000137900.1	molybdopterin biosynthesis protein	52	92	103.3	0.17	186557	107415	11.3	0.58426	1
ACX60_RS06845		WP_005135027.1	hypothetical protein	84	140.1	130.3	-0.1	458972	218854	-9.8	0.65769	1
ACX60_RS06850	folB	WP_000338783.1	dihydroneopterin aldolase	14	0	0	0.04	0	7.92	0	0.34125	0.97394
ACX60_RS06855	folK	WP_000993403.1	2-amino-4-hydroxy-6- hydroxymethyldihydropteridine pyrophosphokinase	25	29.6	32.6	0.14	28857.8	16321.9	3	0.75321	1
ACX60_RS06860	kdpA	WP_000891208.1	potassium-transporting ATPase subunit KdpA	108	154.7	190.2	0.3	651527	410804	35.5	0.11856	0.87831
ACX60_RS06865	kdpB	WP_001097171.1	potassium-transporting ATPase subunit B	97	186.4	163.2	-0.19	704968	316534	-23.2	0.37169	0.97695
ACX60_RS06870	kdpC	WP_000860562.1	potassium-transporting ATPase C chain	36	121.9	104.6	-0.22	171214	75295.6	-17.4	0.58967	1
ACX60_RS06875	kdpD	WP_001191625.1	hypothetical protein	149	97.5	123.3	0.34	566667	367430	25.8	0.07708	0.79937
ACX60_RS06880	kdpE	WP_000625743.1	DNA-binding response regulator	46	188.3	148.5	-0.34	337746	136599	-39.8	0.32941	0.97394
ACX60_RS06885	puuA	WP_000105622.1	gamma-glutamylputrescine synthetase	102	64	94.7	0.56	254758	193169	30.6	0.01624	0.53331
ACX60_RS06890		WP_000789247.1	hypothetical protein	45	109.1	141.9	0.38	191555	127753	32.8	0.17656	0.91348
ACX60_RS06895	COQ7	WP_001216787.1	2-nonaprenyl-3-methyl-6-methoxy-1,4-benzoquinol hydroxylase	35	1.6	1.2	-0.38	2134.1	838.42	-0.4	0.72444	1
ACX60_RS06900		WP_031944846.1	acyltransferase	89	152.1	167.1	0.14	527794	297441	15	0.50556	0.99845
ACX60_RS06905	tamA	WP_001139444.1	membrane protein	188	2.4	0.7	-1.81	17778.5	2594.1	-1.7	0.00143	0.16395
ACX60_RS06910	tamB	WP_000852513.1	hypothetical protein	307	2.6	0.8	-1.71	31226.4	4892.67	-1.8	1e-05	0.00572
ACX60_RS06915		WP_000756504.1	hypothetical protein	17	51.9	110.4	1.09	34438.6	37549.1	58.5	0.02696	0.57964
ACX60_RS06920	acnB	WP_000888596.1	aconitate hydratase B	127	0.7	0.7	0.02	3256.6	1689.89	0	0.98386	1
ACX60_RS06925		WP_000920883.1	hypothetical protein	43	47	60.6	0.37	78860.3	52127.4	13.6	0.39577	0.97962
ACX60_RS06930	kch, trkA, mthK, pch	WP_001221040.1	VIC family potassium channel protein	82	115.8	98.2	-0.24	370359	161104	-17.6	0.33567	0.97394
ACX60_RS06935	ydhP	WP_049594820.1	MFS transporter	82	174.7	130.9	-0.42	558612	214722	-43.7	0.08042	0.81041
ACX60_RS06940		WP_001228338.1	membrane protein	34	126.2	137.1	0.12	167275	93201.2	10.9	0.71349	1
ACX60_RS06945		WP_001080970.1	hypothetical protein	67	98.2	116.2	0.24	256704	155734	18	0.33235	0.97394
ACX60_RS06950	metR	WP_000890088.1	transcriptional regulator	60	153.6	120.2	-0.35	359452	144213	-33.4	0.23378	0.94929
ACX60_RS06955		WP_000880860.1	membrane protein	37	72.3	81.2	0.17	104338	60098.8	8.9	0.69527	1
ACX60_RS06960		WP_000351255.1	hypothetical protein	16	111.6	115.5	0.05	69629.3	36970	3.9	0.91061	1
ACX60_RS06965	rsuA	WP_000923627.1	16S rRNA pseudouridine(516) synthase	41	111	89	-0.32	177453	72980.7	-22	0.49247	0.98974
ACX60_RS06970		WP_000637090.1	acetyltransferase	30	82.9	76.9	-0.11	97028.8	46112.5	-6.1	0.77016	1
ACX60_RS06975	dinJ	WP_001232531.1	XRE family transcriptional regulator	13	32.6	27.8	-0.23	16511.4	7220.65	-4.8	0.77131	1
ACX60_RS06980	rluA	WP_000097960.1	pseudouridylate synthase	59	98.9	77	-0.36	227555	90871.1	-21.9	0.1847	0.91951
ACX60_RS06985	tsaE	WP_002049012.1	tRNA threonylcarbamoyladenosine biosynthesis protein TsaE	29	0.1	1.2	3.49	124.4	716.07	1.1	0.02769	0.58819
ACX60_RS06990	mutL	WP_000129003.1	DNA mismatch repair protein MutL	114	33.7	14	-1.27	149736	31889.9	-19.7	0.00092	0.13944
ACX60_RS06995	miaA, TRIT1	WP_000070779.1	tRNA (adenosine(37)-N6)-dimethylallyltransferase MiaA	57	0.3	0	-6.31	752.4	4.85	-0.3	0.12223	0.88419
ACX60_RS07000	hfq	WP_000033651.1	RNA-binding protein Hfq	19	0	1.1	1.04	0	402.99	1.1	0.03859	0.66139
ACX60_RS07005		WP_005135040.1	hypothetical protein	70	92.6	91.8	-0.01	252704	128552	-0.7	0.96729	1
ACX60_RS07010	nfnB, nfsB	WP_000365040.1	NAD(P)H nitroreductase	37	94.8	99.3	0.07	136780	73454.8	4.5	0.86431	1
ACX60_RS07015		WP_000462400.1	hypothetical protein	24	11	23.1	1.07	10293.3	11067.5	12.1	0.03594	0.65396
ACX60_RS07020	lpxH	WP_000221675.1	UDP-2,3-diacylglucosamine diphosphatase	43	0.2	2	3.11	392.2	1730.88	1.8	0.15571	0.904
ACX60_RS07025	PPIB, ppiB	WP_000009660.1	cyclophilin	24	91.7	52.4	-0.81	85816.1	25156.9	-39.3	0.12227	0.88419
ACX60_RS07030	QARS, glnS	WP_000803938.1	glutamine--tRNA ligase	96	0	0	0	0	0	0	1	1
ACX60_RS07035	guaA, GMPS	WP_001098467.1	GMP synthase	49	113	154.5	0.45	215933	151401	41.5	0.13502	0.8905
ACX60_RS07040	eutC	WP_000774021.1	ethanolamine ammonia-lyase small subunit	42	156.1	168.8	0.11	255742	141762	12.6	0.74258	1
ACX60_RS07045	eutB	WP_000122153.1	ethanolamine ammonia lyase large subunit	73	148.2	141.8	-0.06	421791	206987	-6.4	0.8241	1
ACX60_RS07050	eat, eutP	WP_001075430.1	ethanolamine permease	85	170.7	160.7	-0.09	565970	273205	-10	0.71175	1
ACX60_RS07055	aldB	WP_001269055.1	aldehyde dehydrogenase	76	178.9	160.1	-0.16	530297	243353	-18.8	0.46971	0.98648
ACX60_RS07060		WP_000494374.1	transcriptional regulator	63	228	232.9	0.03	560168	293401	4.9	0.90242	1
ACX60_RS07065		WP_001098142.1	alpha/beta hydrolase	51	96.1	89.3	-0.11	191162	91130.4	-6.8	0.76393	1
ACX60_RS07070	yiaY	WP_000874704.1	alcohol dehydrogenase	64	328.8	304	-0.11	820617	389132	-24.8	0.64402	1
ACX60_RS07075		WP_000808295.1	helicase	86	77.4	109.1	0.5	259605	187725	31.7	0.07401	0.78618
ACX60_RS07080	hpaF, hpcD	WP_001120986.1	5-carboxymethyl-2-hydroxymuconate Delta-isomerase	25	81.6	88.4	0.11	79590.5	44195	6.8	0.80881	1
ACX60_RS07085	thiM	WP_000204871.1	hydroxyethylthiazole kinase	54	171.8	160.2	-0.1	361720	172979	-11.6	0.70692	1
ACX60_RS07090		WP_001207852.1	hypothetical protein	77	113.4	95.4	-0.25	340478	146871	-18	0.31636	0.97394
ACX60_RS07095		WP_000420540.1	hypothetical protein	13	133.4	204	0.61	67641.1	53040.1	70.6	0.13686	0.8905
ACX60_RS07100	pepN	WP_001017228.1	aminopeptidase N	149	190.6	171.7	-0.15	1107552	511731	-18.9	0.38927	0.97695
ACX60_RS07105		WP_001983675.1	spore Coat protein U domain family	37	218.1	256	0.23	314674	189462	38	0.48969	0.98802
ACX60_RS07110	fimC	WP_000739319.1	hypothetical protein	60	56.9	51.8	-0.14	133120	62131.7	-5.1	0.73249	1
ACX60_RS07115		WP_000873967.1	fimbrial protein	176	124	144.5	0.22	851448	508555	20.4	0.17791	0.91836
ACX60_RS07120		WP_000055764.1	hypothetical protein	91	142.1	163.2	0.2	504444	297061	21.1	0.34617	0.97597
ACX60_RS07125	GST, gst	WP_001279998.1	glutathione S-transferase	41	146.9	134.3	-0.13	234838	110127	-12.6	0.72249	1
ACX60_RS07130		WP_000135426.1	short-chain dehydrogenase	44	85.1	103.9	0.29	146098	91454.8	18.8	0.44526	0.98648
ACX60_RS07135		WP_000920701.1	hypothetical protein	44	156.9	168.3	0.1	269263	148104	11.4	0.77361	1
ACX60_RS07140	pheA1	WP_000932088.1	chorismate mutase	39	92	136	0.56	139874	106092	44.1	0.07967	0.80709
ACX60_RS07145	lrp	WP_001089197.1	AsnC family transcriptional regulator	30	47.4	68	0.52	55437.4	40797.3	20.6	0.35178	0.97695
ACX60_RS07150		WP_001243511.1	hypothetical protein	22	27.9	55.6	0.99	23980.8	24485.5	27.7	0.06853	0.77624
ACX60_RS07155		WP_001133117.1	TetR family transcriptional regulator	32	72	74.5	0.05	89856.8	47678.7	2.5	0.90772	1
ACX60_RS07160	TC.FEV.OM	WP_049594821.1	membrane protein	159	128.3	140	0.13	795651	445226	11.7	0.4762	0.98648
ACX60_RS07165	ybdG, mscM	WP_000345328.1	mechanosensitive ion channel protein MscS	83	108.2	123	0.18	350240	204168	14.8	0.49049	0.98893
ACX60_RS07170		WP_000179474.1	hypothetical protein	13	64.9	116.2	0.84	32886.4	30218.5	51.4	0.1865	0.91951
ACX60_RS07175		WP_001123839.1	hypothetical protein	36	33	29.3	-0.17	46380	21093.8	-3.7	0.78911	1
ACX60_RS07180		WP_000650375.1	hypothetical protein	25	97.7	108	0.14	95258	53976.6	10.3	0.71227	1
ACX60_RS07185		WP_000825561.1	hypothetical protein	30	39.1	29.3	-0.42	45731.1	17572.5	-9.8	0.51444	0.99898
ACX60_RS07190	yhbS	WP_001019948.1	GCN5 family N-acetyltransferase	34	82.3	92.5	0.17	109075	62923.8	10.3	0.66661	1
ACX60_RS07195	TC.FEV.OM1, fhuE, fpvA, fptA	WP_049594822.1	porin	155	161.4	168.7	0.06	975381	522946	7.3	0.70421	1
ACX60_RS07200	ompW	WP_000119297.1	membrane protein	78	93.8	122.4	0.38	285473	190890	28.5	0.13888	0.89236
ACX60_RS07205			hypothetical protein	9	75.4	67.8	-0.15	26466.8	12197.1	-7.6	0.88596	1
ACX60_RS07210		WP_000720309.1	hypothetical protein	38	9.4	19.6	1.06	13922.8	14883.4	10.2	0.15603	0.904
ACX60_RS07215		WP_000193584.1	ABC transporter ATP-binding protein	94	90.4	110.8	0.29	331257	208323	20.5	0.19749	0.92301
ACX60_RS07220		WP_001109442.1	universal stress protein	25	51	54.5	0.1	49687.6	27258.2	3.6	0.87028	1
ACX60_RS07225		WP_000774578.1	hypothetical protein	15	45	20.3	-1.15	26315.7	6092.75	-24.7	0.22899	0.94929
ACX60_RS07230			hypothetical protein	13	10.4	2.4	-2.11	5260.1	624.9	-8	0.49964	0.99039
ACX60_RS07235		WP_000221476.1	hypothetical protein	38	60.7	99.7	0.72	89949.5	75764.9	39	0.0559	0.73436
ACX60_RS07240	mgtA, mgtB	WP_000675115.1	magnesium-translocating P-type ATPase	159	109.6	101.7	-0.11	679395	323519	-7.8	0.61623	1
ACX60_RS07245	mgtC	WP_000775746.1	methyltransferase	51	122.1	199.9	0.71	242835	203862	77.8	0.00817	0.37463
ACX60_RS07250	benE	WP_001169535.1	membrane protein	83	135.9	130.1	-0.06	439978	215981	-5.8	0.79052	1
ACX60_RS07255		WP_000344223.1	AsnC family transcriptional regulator	25	57.2	132.3	1.21	55792.7	66153.1	75.1	0.0232	0.56373
ACX60_RS07260	leuE	WP_000467074.1	leucine efflux protein	51	101.8	106.4	0.06	202430	108531	4.6	0.85659	1
ACX60_RS07265	E2.2.1.2, talA, talB	WP_000149846.1	transaldolase	59	100	109	0.12	230081	128561	9	0.67515	1
ACX60_RS07270		WP_001024733.1	LysR family transcriptional regulator	53	143	155	0.12	295629	164259	11.9	0.66074	1
ACX60_RS07275		WP_005135057.1	hypothetical protein	27	122.1	116.3	-0.07	128581	62789.9	-5.8	0.83535	1
ACX60_RS07280	E2.3.1.9, atoB	WP_000047940.1	acetyl-CoA acetyltransferase	76	199.9	165.3	-0.27	592526	251285	-34.6	0.29659	0.97394
ACX60_RS07285	fabG	WP_000132118.1	beta-oxoacyl-ACP reductase	82	201.5	204.6	0.02	644312	335532	3.1	0.91088	1
ACX60_RS07290		WP_001097350.1	hypothetical protein	49	70.1	104.5	0.58	133961	102408	34.4	0.07825	0.80452
ACX60_RS07295		WP_000588778.1	esterase	68	169.3	164.4	-0.04	448860	223623	-4.8	0.86481	1
ACX60_RS07300		WP_000323813.1	TetR family transcriptional regulator	32	81.3	87.4	0.1	101492	55930.1	6.1	0.77819	1
ACX60_RS07305	smvA, qacA, lfrA	WP_001170327.1	methyl viologen resistance protein SmvA	97	131.1	131.2	0	495981	254619	0.1	0.99446	1
ACX60_RS07310	dnaX	WP_005135060.1	DNA polymerase III subunit gamma/tau	109	0	0	0	0	0	0	1	1
ACX60_RS07315	plc	WP_000632988.1	phospholipase C, phosphocholine-specific	125	175.7	204.2	0.22	856683	510424	28.4	0.22759	0.94929
ACX60_RS07320	ybgC	WP_000165801.1	thioesterase	25	84.2	87.6	0.06	82072.8	43795.2	3.4	0.89654	1
ACX60_RS07325	E1.1.1.1, adh	WP_000017873.1	alcohol dehydrogenase	78	178	210.3	0.24	541353	328061	32.3	0.30857	0.97394
ACX60_RS07330		WP_005135062.1	hypothetical protein	72	171.8	144.9	-0.25	482377	208634	-26.9	0.34331	0.97597
ACX60_RS07335	E3.1.3.48	WP_000388074.1	phosphotyrosine protein phosphatase	22	3.5	1	-1.83	2979.4	429.06	-2.5	0.40597	0.98168
ACX60_RS07340	murB	WP_001166918.1	UDP-N-acetylenolpyruvoylglucosamine reductase	73	0	0	0	0	0	0	1	1
ACX60_RS07345		WP_001127151.1	hypothetical protein	85	152.7	117.2	-0.38	506121	199287	-35.4	0.10847	0.86382
ACX60_RS07350		WP_001290023.1	lysophospholipase	65	87.9	139.5	0.67	222702	181348	51.6	0.01777	0.55253
ACX60_RS07355		WP_000157981.1	glutamate synthase	104	121	143.2	0.24	490805	297904	22.2	0.23632	0.94929
ACX60_RS07360		WP_000075463.1	iron-regulated membrane protein	95	119	110.4	-0.11	440910	209821	-8.6	0.6584	1
ACX60_RS07365		WP_000043926.1	TetR family transcriptional regulator	48	29.7	42.1	0.5	55557.9	40398.2	12.4	0.30074	0.97394
ACX60_RS07370		WP_000037357.1	hypothetical protein	58	86.5	119.1	0.46	195691	138109	32.5	0.20637	0.93303
ACX60_RS07375		WP_000773628.1	phage integrase	99	126	144.2	0.19	486470	285518	18.2	0.32958	0.97394
ACX60_RS07380		WP_000910238.1	hypothetical protein	14	175.5	115.2	-0.61	95813.7	32264.3	-60.3	0.35441	0.97695
ACX60_RS07385		WP_000005652.1	hypothetical protein	9	90.9	193.1	1.09	31901.7	34766.5	102.3	0.0671	0.77624
ACX60_RS07390		WP_000048748.1	hypothetical protein	11	38.1	71.7	0.91	16348.1	15779.7	33.6	0.19166	0.91951
ACX60_RS07395		WP_000147327.1	hypothetical protein	22	69.9	144.8	1.05	59990.6	63722.1	74.9	0.02563	0.56901
ACX60_RS07400		WP_000654848.1	hypothetical protein	17	113.1	220.9	0.97	74961	75093.4	107.8	0.02508	0.56901
ACX60_RS07405		WP_001061220.1	hypothetical protein	71	78.8	102.3	0.38	218290	145315	23.5	0.12672	0.88419
ACX60_RS07410		WP_001207475.1	ATPase AAA	61	176	183.2	0.06	418760	223502	7.2	0.8347	1
ACX60_RS07415		WP_000181044.1	hypothetical protein	24	146.6	142.5	-0.04	137222	68409.5	-4.1	0.9156	1
ACX60_RS07420		WP_001101042.1	hypothetical protein	23	106.3	143.6	0.43	95383	66040.3	37.2	0.32279	0.97394
ACX60_RS07425		WP_000054453.1	hypothetical protein	58	133.9	150.8	0.17	302937	174875	16.8	0.53284	0.99898
ACX60_RS07430		WP_000029179.1	hypothetical protein	65	116.4	131.6	0.18	295199	171139	15.2	0.51017	0.99898
ACX60_RS07435		WP_000105766.1	LexA family transcriptional regulator	42	1.3	5.1	1.96	2166.7	4324.84	3.8	0.08525	0.82645
ACX60_RS07440		WP_000051076.1	hypothetical protein	13	21.7	11.3	-0.94	11000.9	2935.64	-10.4	0.65327	1
ACX60_RS07445		WP_001095599.1	hypothetical protein	14	73.7	62.7	-0.23	40232.4	17547.8	-11	0.74431	1
ACX60_RS07450		WP_000102847.1	hypothetical protein	12	60.2	130.3	1.11	28163	31267.2	70.1	0.0529	0.7216
ACX60_RS07455	DNMT1, dcm	WP_001091618.1	multidrug DMT transporter	85	186.8	204.1	0.13	619378	347017	17.3	0.53936	0.99898
ACX60_RS07460		WP_001110402.1	hypothetical protein	44	104.4	202.4	0.95	179213	178150	98	0.00076	0.1283
ACX60_RS07465		WP_000544508.1	hypothetical protein	34	150.4	138.4	-0.12	199395	94145.3	-11.9	0.7574	1
ACX60_RS07470		WP_000647824.1	hypothetical protein	18	140.4	159.2	0.18	98582	57305	18.8	0.72367	1
ACX60_RS07475			HNH endonuclease	19	277.8	205.4	-0.44	205876	78048.9	-72.4	0.37628	0.97695
ACX60_RS07480			hypothetical protein	12	251.8	246.4	-0.03	117834	59135.9	-5.4	0.94708	1
ACX60_RS07490		WP_000097328.1	hypothetical protein	23	181.3	179.9	-0.01	162633	82733	-1.5	0.97711	1
ACX60_RS07495		WP_000992310.1	hypothetical protein	26	168.8	158.3	-0.09	171117	82314.8	-10.5	0.8148	1
ACX60_RS07500		WP_000991752.1	hypothetical protein	43	108.7	141.2	0.38	182328	121459	32.5	0.2378	0.95221
ACX60_RS07505		WP_000401165.1	hypothetical protein	17	40.2	65.6	0.71	26656.1	22292.7	25.4	0.18218	0.91951
ACX60_RS07510		WP_000469283.1	hypothetical protein	13	86	136.3	0.67	43578.6	35439.1	50.4	0.20351	0.93142
ACX60_RS07515			hypothetical protein	29	44.3	56.4	0.35	50073.5	32686.3	12.1	0.47563	0.98648
ACX60_RS07520		WP_000341081.1	hypothetical protein	28	45	82.2	0.87	49181.9	46041	37.2	0.15144	0.904
ACX60_RS07525		WP_000435236.1	hypothetical protein	33	254.1	262.6	0.05	327024	173321	8.5	0.88867	1
ACX60_RS07530		WP_000729376.1	hypothetical protein	25	84.7	51.1	-0.73	82541.1	25545.6	-33.6	0.17483	0.91322
ACX60_RS07535		WP_000102084.1	hypothetical protein	79	199.6	198.7	-0.01	615018	313903	-0.9	0.97846	1
ACX60_RS07540		WP_001286363.1	hypothetical protein	93	184.8	216.8	0.23	670308	403266	32	0.22007	0.94604
ACX60_RS07545		WP_000179750.1	head morphogenesis protein	68	140.9	188.7	0.42	373764	256589	47.7	0.04205	0.66423
ACX60_RS07550		WP_000965191.1	hypothetical protein	32	46.1	63.4	0.46	57554.5	40554.2	17.2	0.19969	0.92481
ACX60_RS07555		WP_000004365.1	hypothetical protein	14	135.8	133.1	-0.03	74122.9	37272.9	-2.6	0.95151	1
ACX60_RS07560		WP_001139861.1	hypothetical protein	10	60.9	104.1	0.77	23738.7	20823.1	43.2	0.26682	0.95501
ACX60_RS07565		WP_000770049.1	hypothetical protein	34	122.1	134.9	0.14	161953	91729	12.8	0.68676	1
ACX60_RS07570		WP_049594824.1	major capsid protein	66	180.1	185.5	0.04	463670	244842	5.4	0.86794	1
ACX60_RS07575		WP_000692542.1	hypothetical protein	34	100.8	101.2	0.01	133609	68811.4	0.4	0.98679	1
ACX60_RS07580		WP_000008486.1	hypothetical protein	18	178.5	138.3	-0.37	125313	49776.1	-40.2	0.39351	0.97695
ACX60_RS07585		WP_000524217.1	glutamate 5-kinase	22	167	282.2	0.76	143250	124167	115.2	0.14047	0.89245
ACX60_RS07590		WP_000247953.1	hypothetical protein	20	254.1	299.3	0.24	198204	119718	45.2	0.55752	1
ACX60_RS07595		WP_000539743.1	hypothetical protein	23	201	222.3	0.15	180338	102280	21.3	0.70664	1
ACX60_RS07600		WP_001251846.1	hypothetical protein	21	144.7	185.2	0.36	118512	77786.6	40.5	0.44284	0.98648
ACX60_RS07605		WP_001277696.1	hypothetical protein	14	232.7	298.5	0.36	127053	83570.1	65.8	0.44645	0.98648
ACX60_RS07610		WP_000749906.1	hypothetical protein	33	88.4	84.1	-0.07	113811	55475.9	-4.4	0.84258	1
ACX60_RS07615		WP_000064603.1	hypothetical protein	17	241.6	283.8	0.23	160149	96475.7	42.2	0.56329	1
ACX60_RS07620		WP_000002414.1	hypothetical protein	83	191.3	201.3	0.07	619113	334182	10.1	0.72815	1
ACX60_RS07625		WP_000094261.1	hypothetical protein	52	145.6	180.4	0.31	295334	187605	34.8	0.28736	0.97394
ACX60_RS07630		WP_001185604.1	hypothetical protein	28	160	146.3	-0.13	174764	81955.2	-13.7	0.74727	1
ACX60_RS07635		WP_000838146.1	addiction module toxin, HicA family	9	113.3	85.1	-0.41	39753.2	15310.4	-28.2	0.54634	0.99898
ACX60_RS07640		WP_000966688.1	hypothetical protein	28	66.9	59.9	-0.16	73099.6	33532.2	-7.1	0.79169	1
ACX60_RS07645		WP_000523932.1	hypothetical protein	33	75.4	109.3	0.54	97010.9	72160.5	34	0.12242	0.88419
ACX60_RS07650		WP_031977960.1	lipoprotein	24	82.3	118.4	0.53	77030.5	56855.9	36.2	0.28922	0.97394
ACX60_RS07655		WP_000046542.1	tape measure domain-containing protein	277	142.2	158.2	0.15	1.53572e+06	876569	16.1	0.18518	0.91951
ACX60_RS07660		WP_000277431.1	hypothetical protein	24	164.1	210.9	0.36	153574	101245	46.9	0.41258	0.98481
ACX60_RS07665		WP_000368392.1	hypothetical protein	35	212	211.1	-0.01	289353	147756	-0.9	0.98398	1
ACX60_RS07670		WP_000835157.1	hypothetical protein	17	287.7	249.5	-0.21	190717	84818.1	-38.2	0.65295	1
ACX60_RS07675		WP_049594825.1	bacteriophage protein	200	185.5	196.4	0.08	1446782	785788	11	0.57404	1
ACX60_RS07680		WP_000005350.1	hypothetical protein	11	81.6	129.5	0.67	35006.6	28484	47.9	0.23685	0.95035
ACX60_RS07685		WP_000066825.1	hypothetical protein	31	182.7	215.3	0.24	220923	133491	32.6	0.46842	0.98648
ACX60_RS07690		WP_000265239.1	hypothetical protein	15	84.9	164.4	0.95	49683.6	49312	79.4	0.05477	0.72643
ACX60_RS07695		WP_000071917.1	hypothetical protein	31	97.3	132.1	0.44	117686	81883.9	34.7	0.22164	0.94604
ACX60_RS07700	umuC (P1)	WP_000829046.1	Putative UV-damage repair protein uvrX	86	140.8	128.4	-0.13	472208	220916	-12.3	0.58869	1
ACX60_RS07705			ACR protein	34	130.8	159.5	0.29	173474	108443	28.6	0.41251	0.98481
ACX60_RS07710		WP_000849926.1	hypothetical protein	74	67.7	93	0.46	195262	137576	25.3	0.04351	0.66783
ACX60_RS07715	hcaT	WP_074031690.1	MFS transporter	79	87.8	94.5	0.11	270416	149261	6.7	0.68071	1
ACX60_RS07720		WP_001238661.1	hypothetical protein	45	119.1	96.2	-0.31	208987	86619.3	-22.8	0.32593	0.97394
ACX60_RS07725	accC	WP_000939648.1	acetyl-CoA carboxylase biotin carboxylase subunit	75	0.6	4	2.65	1865.8	6020.35	3.4	0.05739	0.75111
ACX60_RS07730	accB, bccP	WP_000354611.1	acetyl-CoA carboxylase, biotin carboxyl carrier protein	12	0	0	0	0	0	0	1	1
ACX60_RS07735	aroQ, qutE	WP_000099415.1	3-dehydroquinate dehydratase	27	0	0	0	0	0	0	1	1
ACX60_RS07740	umuC	WP_000652013.1	DNA methylase	86	102.1	83.2	-0.3	342486	143023	-19	0.30978	0.97394
ACX60_RS07745	nasS	WP_000039915.1	nitrate transport protein (NasF)	60	138.8	120.3	-0.21	324851	144364	-18.5	0.47777	0.98692
ACX60_RS07750	nasT	WP_001125253.1	hypothetical protein	37	227.2	163.8	-0.47	327848	121212	-63.4	0.25521	0.95277
ACX60_RS07755		WP_000114559.1	hypothetical protein	17	56.6	83.6	0.56	37521.6	28414.1	27	0.3329	0.97394
ACX60_RS07760	nirB	WP_000780168.1	nitrite reductase large subunit	126	201.6	205	0.02	990881	516504	3.3	0.90094	1
ACX60_RS07765		WP_005135146.1	nitrite reductase [NAD(P)H], large subunit	86	212.6	211.1	-0.01	713111	363138	-1.5	0.96545	1
ACX60_RS07770	nasA	WP_001084794.1	nitrate reductase	142	196.2	201	0.03	1.08663e+06	570861	4.8	0.84006	1
ACX60_RS07775	mobA	WP_001032658.1	molybdenum cofactor guanylyltransferase	37	106.9	74	-0.53	154309	54792.9	-32.9	0.29555	0.97394
ACX60_RS07780		WP_000968532.1	hypothetical protein	142	118.6	132.1	0.15	657001	375124	13.5	0.44973	0.98648
ACX60_RS07785	moaA, CNX2	WP_005135148.1	cyclic pyranopterin phosphate synthase MoaA	79	158.4	196.9	0.31	488152	311074	38.4	0.15568	0.904
ACX60_RS07790		WP_001187658.1	hypothetical protein	14	126.2	142.6	0.18	68906.7	39930.3	16.4	0.71076	1
ACX60_RS07795	MOCS2B, moaE	WP_000657202.1	molybdenum cofactor biosynthesis protein MoaE	30	173.5	184.6	0.09	202970	110735	11.1	0.79453	1
ACX60_RS07800		WP_000799985.1	bifunctional molybdenum cofactor biosynthesis protein MoaC/MoaB	54	162.9	178.5	0.13	343159	192814	15.6	0.63283	1
ACX60_RS07805	moeA	WP_000012049.1	molybdopterin molybdenumtransferase MoeA	79	126.3	124	-0.03	389058	195997	-2.2	0.9072	1
ACX60_RS07810		WP_000870671.1	HxlR family transcriptional regulator	26	199.6	187.3	-0.09	202399	97404.5	-12.3	0.81278	1
ACX60_RS07815		WP_049594826.1	GntR family transcriptional regulator	95	103.7	121.2	0.23	384108	230372	17.6	0.32658	0.97394
ACX60_RS07820		WP_001168995.1	transporter	58	131.6	134.4	0.03	297581	155889	2.8	0.92825	1
ACX60_RS07825	tusE, dsrC	WP_001047539.1	sulfite reductase	18	10.1	2.5	-1.99	7100.4	915.89	-7.6	0.0749	0.78624
ACX60_RS07830		WP_000194629.1	hypothetical protein	13	6.9	0.2	-5.18	3497.9	49.47	-6.7	0.03673	0.66136
ACX60_RS07835		WP_000859774.1	hypothetical protein	20	6.5	3.4	-0.91	5044.8	1372.78	-3	0.42287	0.98648
ACX60_RS07840	tusD, dsrE	WP_000105719.1	sulfurtransferase	12	13.4	0.4	-5.17	6260.8	89.28	-13	0.11669	0.87831
ACX60_RS07845	galE, GALE	WP_000604788.1	UDP-glucose 4-epimerase GalE	73	255.2	224.2	-0.19	726506	327289	-31	0.43837	0.98648
ACX60_RS07850	E4.2.1.2B, fumC, FH	WP_001194768.1	class II fumarate hydratase	72	112.6	138	0.29	316106	198652	25.4	0.26324	0.95501
ACX60_RS07855		WP_000701849.1	hypothetical protein	26	93.3	86.1	-0.12	94648.5	44750.2	-7.3	0.7493	1
ACX60_RS07860		WP_001081040.1	hypothetical protein	29	76.8	102	0.41	86872.2	59154	25.2	0.30313	0.97394
ACX60_RS07865		WP_000949167.1	hypothetical protein	29	37.5	59.7	0.67	42359	34649.3	22.3	0.14703	0.904
ACX60_RS07870	dadA	WP_001120919.1	D-amino acid dehydrogenase	79	176.5	161.2	-0.13	543948	254659	-15.4	0.54498	0.99898
ACX60_RS07875		WP_001139838.1	hypothetical protein	36	109.5	136	0.31	153684	97909.1	26.5	0.39474	0.97912
ACX60_RS07880	ispF	WP_000226512.1	2-C-methyl-D-erythritol 2,4-cyclodiphosphate synthase	34	0.1	0	-0.1	90.8	0	-0.1	0.62904	1
ACX60_RS07885		WP_000209134.1	hypothetical protein	41	231	251	0.12	369402	205797	20	0.63884	1
ACX60_RS07890	OTC, argF, argI	WP_001207983.1	ornithine carbamoyltransferase	46	132.7	182.8	0.46	238058	168214	50.1	0.08514	0.82645
ACX60_RS07895	adeN	WP_000543879.1	TetR family transcriptional regulator	46	111.6	90.1	-0.31	200144	82910.8	-21.4	0.44393	0.98648
ACX60_RS07900	glnG, ntrC	WP_000089274.1	nitrogen regulation protein NR(I)	76	152.5	150.5	-0.02	451965	228760	-2	0.94357	1
ACX60_RS07905	glnL, ntrB	WP_000371970.1	PAS domain-containing sensor histidine kinase	73	136	132.1	-0.04	387106	192827	-3.9	0.86774	1
ACX60_RS07910	rimO	WP_000856678.1	ribosomal protein S12 methylthiotransferase RimO	79	0.3	0.3	0.09	799	435.58	0	0.94326	1
ACX60_RS07915	pyrH	WP_000852257.1	UMP kinase	46	0	0	-0.04	45.9	0	0	0.14238	0.89245
ACX60_RS07920	frr, MRRF, RRF	WP_000606428.1	ribosome recycling factor	33	0	0	0	0	0	0	1	1
ACX60_RS07925	uppS	WP_000132219.1	di-trans,poly-cis-decaprenylcistransferase	35	0	0	0	0	0	0	1	1
ACX60_RS07930	E2.7.7.41, CDS1, CDS2, cdsA	WP_000893489.1	phosphatidate cytidylyltransferase	60	0	0	-0.01	15.9	0	0	0.55053	0.99898
ACX60_RS07935	dxr	WP_000194641.1	1-deoxy-D-xylulose-5-phosphate reductoisomerase	75	0	0	0	0	0	0	1	1
ACX60_RS07940	rseP	WP_000992586.1	zinc metalloprotease	79	83.2	55.8	-0.57	256296	88236	-27.3	0.04258	0.66541
ACX60_RS07945	SAM50, TOB55, bamA	WP_000171048.1	outer membrane protein assembly factor BamA	195	0	0	-0.04	207.8	0	0	0.40418	0.98089
ACX60_RS07950	hlpA, ompH	WP_001037943.1	membrane protein	36	73.5	93.7	0.35	103258	67462.5	20.2	0.33461	0.97394
ACX60_RS07955	lpxD	WP_000868103.1	UDP-3-O-(3-hydroxymyristoyl)glucosamine N-acyltransferase	66	0.1	0.1	0.57	244.9	186.66	0	0.7543	1
ACX60_RS07960	fabZ	WP_000140523.1	beta-hydroxyacyl-ACP dehydratase	32	0.1	0	-0.12	105.6	0	-0.1	1	1
ACX60_RS07965	lpxA	WP_000064877.1	acyl-[acyl-carrier-protein]--UDP-N- acetylglucosamine O-acyltransferase	61	0.2	0.4	0.76	589.1	512.9	0.2	0.44799	0.98648
ACX60_RS07970		WP_001178074.1	hypothetical protein	72	119.9	114.6	-0.07	336785	164982	-5.4	0.79541	1
ACX60_RS07975	recX	WP_000476756.1	hypothetical protein	29	35.8	28.7	-0.32	40523.7	16637.7	-7.1	0.59366	1
ACX60_RS07980	recA	WP_000344169.1	DNA recombination/repair protein RecA	71	30.2	21.3	-0.5	83561.4	30206.7	-8.9	0.16579	0.9101
ACX60_RS07985	hslR	WP_000040959.1	RNA-binding protein	22	166.8	154.5	-0.11	143089	67983.1	-12.3	0.81872	1
ACX60_RS07990	yrfG	WP_001045484.1	hypothetical protein	44	105.4	122.1	0.21	180786	107481	16.8	0.54504	0.99898
ACX60_RS07995		WP_000798362.1	hypothetical protein	30	34.4	54.7	0.67	40236.2	32794.3	20.3	0.16303	0.90736
ACX60_RS08000		WP_000525037.1	hypothetical protein	13	64.8	127.2	0.97	32864.1	33068.2	62.4	0.23631	0.94929
ACX60_RS08005		WP_000689659.1	hypothetical protein	21	48.5	89.4	0.88	39697.7	37551.7	40.9	0.06537	0.76798
ACX60_RS08010		WP_000573229.1	acetyltransferase	33	88.3	57.9	-0.61	113664	38222.8	-30.4	0.19887	0.92481
ACX60_RS08015		WP_001099948.1	transcriptional regulator	33	42.1	56.2	0.42	54202.7	37087.6	14.1	0.26978	0.95883
ACX60_RS08020	KYNU, kynU	WP_000632779.1	kynureninase	74	82.7	109.3	0.4	238552	161838	26.7	0.08195	0.82001
ACX60_RS08025		WP_000093795.1	APC family amino acid permease	96	143	158.4	0.15	535496	304223	15.4	0.46077	0.98648
ACX60_RS08030		WP_005135157.1	hypothetical protein	59	124.1	106.5	-0.22	285465	125717	-17.5	0.4566	0.98648
ACX60_RS08035		WP_005135159.1	hypothetical protein	97	142.4	144	0.02	538579	279279	1.6	0.94099	1
ACX60_RS08040	TC.SULP	WP_000957165.1	sodium-independent anion transporter	114	112.1	144.1	0.36	498528	328499	31.9	0.0376	0.66139
ACX60_RS08045		WP_000332532.1	hypothetical protein	35	99.9	81.9	-0.29	136328	57335.6	-18	0.45044	0.98648
ACX60_RS08050	gcd	WP_001032866.1	quinoprotein glucose dehydrogenase	114	218.5	195.7	-0.16	971229	446238	-22.7	0.38783	0.97695
ACX60_RS08055		WP_000120225.1	universal stress protein	29	65.5	89.3	0.45	74036.7	51774.2	23.8	0.43444	0.98648
ACX60_RS08060		WP_000203149.1	GGDEF domain-containing protein	148	180.6	172.7	-0.06	1.04232e+06	511126	-7.9	0.69515	1
ACX60_RS08065		WP_001129188.1	hypothetical protein	22	78.2	124.4	0.67	67055.2	54722.2	46.2	0.09314	0.84807
ACX60_RS08070		WP_000163427.1	MarR family transcriptional regulator	40	113.2	70.2	-0.69	176546	56140.2	-43	0.06366	0.76678
ACX60_RS08075	PTS-Fru-EIIC, fruA	WP_001192464.1	PTS fructose transporter subunit IIBC	118	169.1	168.2	-0.01	778036	396863	-0.9	0.96652	1
ACX60_RS08080	fruK	WP_001062809.1	1-phosphofructokinase	54	75.3	101.1	0.43	158611	109236	25.8	0.15269	0.904
ACX60_RS08085	PTS-EI.PTSI, ptsI	WP_000880350.1	PTS fructose transporter subunit IIA	165	191.5	169.6	-0.17	1.23203e+06	559740	-21.8	0.28848	0.97394
ACX60_RS08090		WP_000361720.1	alpha/beta hydrolase	68	86.7	91.6	0.08	229896	124590	4.9	0.76992	1
ACX60_RS08095		WP_049594887.1	membrane protein	44	120.5	106.5	-0.18	206738	93710.9	-14	0.57055	1
ACX60_RS08100		WP_000949688.1	membrane protein	14	200.6	84.1	-1.25	109529	23536.8	-116.5	0.12201	0.88419
ACX60_RS08105		WP_000838057.1	hypothetical protein	22	93.5	80.8	-0.21	80219.4	35549.7	-12.7	0.65111	1
ACX60_RS08110	TC.LIVCS	WP_001186685.1	branched-chain amino acid transporter 2 carrier protein BrnQ	102	154.6	107.2	-0.53	615102	218705	-47.4	0.16413	0.90736
ACX60_RS08115	map	WP_001202782.1	type I methionyl aminopeptidase	66	123.8	134.2	0.12	318603	177114	10.4	0.65414	1
ACX60_RS08120		WP_000954520.1	LysR family transcriptional regulator	66	125.4	83.3	-0.59	322738	110017	-42	0.0357	0.65396
ACX60_RS08125		WP_000121842.1	hypothetical protein	25	84.7	83.5	-0.02	82607.4	41731.7	-1.3	0.95801	1
ACX60_RS08130	grxD, GLRX5	WP_000138830.1	monothiol glutaredoxin, Grx4 family	16	52.9	72.7	0.46	33002.1	23250.8	19.8	0.47566	0.98648
ACX60_RS08135	argD	WP_000129946.1	acetylornithine aminotransferase	81	167.6	132.2	-0.34	529532	214243	-35.4	0.17442	0.91322
ACX60_RS08140		WP_000156920.1	histidine kinase	27	127.1	115	-0.14	133824	62077.6	-12.1	0.71451	1
ACX60_RS08145		WP_000264360.1	hypothetical protein	28	81	76.9	-0.08	88494.2	43060.6	-4.1	0.86384	1
ACX60_RS08150		WP_000616034.1	hypothetical protein	11	255.3	276.9	0.12	109532	60926.1	21.6	0.7947	1
ACX60_RS08155		WP_000185571.1	hypothetical protein	29	148	120.5	-0.3	167432	69896.7	-27.5	0.37428	0.97695
ACX60_RS08160		WP_000955083.1	hypothetical protein	22	116.3	134.2	0.21	99779	59035.3	17.9	0.61483	1
ACX60_RS08165	ftsY	WP_001187342.1	signal recognition particle-docking protein FtsY	63	0	0	-1.53	93.4	16.6	0	0.22863	0.94929
ACX60_RS08170	K07078	WP_000102943.1	oxidoreductase	33	141.8	134.2	-0.08	182505	88551	-7.6	0.82156	1
ACX60_RS08175	K09909	WP_000175347.1	hypothetical protein	43	147.1	166.3	0.18	246762	142983	19.1	0.52747	0.99898
ACX60_RS08180		WP_000593799.1	acetyltransferase	42	103.6	90.7	-0.19	169635	76149.4	-12.9	0.65434	1
ACX60_RS08185		WP_000179560.1	hypothetical protein	15	115.8	126.9	0.13	67755	38080.6	11.1	0.79784	1
ACX60_RS08190	cydX	WP_000270276.1	membrane protein	4	93.2	116.4	0.32	14532.3	9309.73	23.2	0.76687	1
ACX60_RS08195	cydB	WP_000575166.1	cytochrome d ubiquinol oxidase subunit II	80	204.2	170.4	-0.26	636992	272602	-33.8	0.25595	0.95353
ACX60_RS08200	cydA	WP_000622640.1	cytochrome bd-II oxidase subunit 1	104	156.3	169.3	0.12	634146	352239	13	0.53422	0.99898
ACX60_RS08205		WP_000053889.1	hypothetical protein	13	19.1	24.5	0.36	9687.6	6377.7	5.4	0.76958	1
ACX60_RS08210		WP_000753034.1	membrane protein	40	178.9	154	-0.22	279094	123164	-25	0.57921	1
ACX60_RS08215		WP_049594827.1	hypothetical protein	26	104.5	73.9	-0.5	105976	38433.9	-30.6	0.1941	0.92165
ACX60_RS08220		WP_000246666.1	sugar kinase	59	169.4	171.9	0.02	389739	202884	2.6	0.93302	1
ACX60_RS08225	fiu	WP_000831249.1	fatty-acyl-CoA synthase	138	186.3	167.7	-0.15	1.00242e+06	462825	-18.6	0.34966	0.97695
ACX60_RS08230	PITRM1, PreP, CYM1	WP_000215280.1	peptidase M16	171	183.2	142.3	-0.36	1.22185e+06	486576	-40.9	0.038	0.66139
ACX60_RS08235	pldA	WP_000885655.1	phospholipase	68	148.1	146	-0.02	392701	198562	-2.1	0.9398	1
ACX60_RS08240	trkH, trkG, ktrB	WP_000053911.1	potassium uptake protein (TrkH)	104	160.7	145.8	-0.14	651925	303209	-15	0.46291	0.98648
ACX60_RS08245	trkA, ktrA	WP_001983728.1	potassium transporter TrkA	44	130.3	136.4	0.07	223555	119996	6.1	0.84534	1
ACX60_RS08250	E4.3.1.19, ilvA, tdcB	WP_000952789.1	PLP-dependent threonine dehydratase	86	169.3	170.3	0.01	567718	292919	1	0.96848	1
ACX60_RS08255	rpiA	WP_000061057.1	ribose-5-phosphate isomerase	41	0.1	0.3	1.25	185.2	225.82	0.2	0.77552	1
ACX60_RS08260	K07043	WP_000110630.1	hypothetical protein	37	177.6	164.9	-0.11	256332	121992	-12.8	0.77414	1
ACX60_RS08265		WP_000886879.1	hypothetical protein	128	187.2	176.5	-0.08	934272	451927	-10.6	0.62418	1
ACX60_RS08270	argC	WP_000626439.1	N-acetyl-gamma-glutamyl-phosphate reductase	61	107.4	109.2	0.02	255515	133164	1.7	0.93127	1
ACX60_RS08275		WP_001181536.1	hypothetical protein	44	164.6	75.9	-1.12	282411	66809.4	-88.7	0.01471	0.51633
ACX60_RS08280	clpS	WP_001260033.1	ATP-dependent Clp protease adaptor ClpS	25	259.3	159.4	-0.7	252817	79705.7	-99.9	0.06383	0.76678
ACX60_RS08285	clpA	WP_000952702.1	ATP-dependent Clp protease ATP-binding subunit ClpA	124	203.6	151.7	-0.42	984765	376316	-51.9	0.02408	0.56894
ACX60_RS08290	TC.SMR3	WP_000904308.1	hypothetical protein	31	111.9	124.1	0.15	135240	76971.3	12.3	0.65838	1
ACX60_RS08295	E2.5.1.54, aroF, aroG, aroH	WP_000993014.1	phospho-2-dehydro-3-deoxyheptonate aldolase	60	86	105.5	0.29	201327	126559	19.4	0.2568	0.95379
ACX60_RS08300		WP_001147226.1	peroxidase	56	70.9	116.3	0.72	154776	130311	45.5	0.02311	0.56373
ACX60_RS08305		WP_000056571.1	hypothetical protein	32	136.6	96.9	-0.49	170476	62044.2	-39.7	0.21828	0.94604
ACX60_RS08310	fadH	WP_000061158.1	NADPH-dependent 2,4-dienoyl-CoA reductase	121	147.5	146.4	-0.01	695895	354335	-1	0.96046	1
ACX60_RS08315		WP_000171423.1	polyketide cyclase	25	62.3	50.4	-0.31	60774.7	25217.5	-11.9	0.52594	0.99898
ACX60_RS08320		WP_000266299.1	hypothetical protein	35	167.1	120.4	-0.47	228070	84299.9	-46.7	0.15097	0.904
ACX60_RS08325	K07019	WP_000513052.1	hypothetical protein	74	126.1	120.2	-0.07	364039	177878	-6	0.79149	1
ACX60_RS08330	K07044	WP_000844947.1	metal-dependent hydrolase	58	205	170.3	-0.27	463733	197590	-34.7	0.3754	0.97695
ACX60_RS08335		WP_001284535.1	hypothetical protein	14	150.1	120.4	-0.32	81956.5	33709.1	-29.7	0.54867	0.99898
ACX60_RS08340	pyrG, CTPS	WP_000148658.1	CTP synthetase	103	0	0	-1.16	17.2	3.96	0	0.7029	1
ACX60_RS08345	kdsA	WP_000080538.1	2-dehydro-3-deoxyphosphooctonate aldolase	51	0	0	-0.04	50	0	0	0.43241	0.98648
ACX60_RS08350	ENO, eno	WP_000078452.1	enolase	62	0.5	1.3	1.35	1276.3	1662.89	0.8	0.46603	0.98648
ACX60_RS08355		WP_000366082.1	hypothetical protein	45	40.3	72.2	0.84	70729.1	64937.6	31.9	0.04411	0.66783
ACX60_RS08360	ftsB	WP_000895057.1	hypothetical protein	30	2	2.6	0.38	2342.9	1563.15	0.6	0.94891	1
ACX60_RS08365	ispD	WP_001216207.1	2-C-methyl-D-erythritol 4-phosphate cytidylyltransferase	43	0.1	0	-0.08	90	0	-0.1	0.43373	0.98648
ACX60_RS08370	pcaI	WP_000565984.1	3-oxoadipate CoA-transferase subunit A	30	119.5	152.7	0.35	139762	91615.8	33.2	0.3815	0.97695
ACX60_RS08375	pcaJ	WP_000121790.1	3-oxoadipate CoA-transferase subunit B	24	176.2	159	-0.15	164903	76312.4	-17.2	0.74663	1
ACX60_RS08380		WP_005135170.1	3-oxoadipyl-CoA thiolase	47	105.4	134.4	0.35	193193	126308	29	0.31128	0.97394
ACX60_RS08385	pcaB	WP_000080966.1	3-carboxy-cis,cis-muconate cycloisomerase	62	262.6	243	-0.11	634962	301295	-19.6	0.71862	1
ACX60_RS08390	pcaD	WP_000814775.1	3-oxoadipate enol-lactonase	41	63	85.5	0.44	100684	70144.8	22.6	0.3178	0.97394
ACX60_RS08395	pcaK	WP_000168125.1	4-hydroxybenzoate transporter	70	106.7	117.5	0.14	291324	164472	10.8	0.6241	1
ACX60_RS08400	pcaC	WP_000997505.1	4-carboxymuconolactone decarboxylase	21	178.8	191.9	0.1	146440	80583.7	13.1	0.84111	1
ACX60_RS08405	pcaH	WP_000077916.1	protocatechuate 3,4-dioxygenase subunit beta	42	154.5	144.6	-0.1	253108	121495	-9.9	0.81143	1
ACX60_RS08410	pcaG	WP_001067206.1	protocatechuate 3,4-dioxygenase subunit alpha	30	111.2	127	0.19	130098	76192.1	15.8	0.62416	1
ACX60_RS08415	aroD	WP_001056527.1	3-dehydroquinase	44	105.6	113.3	0.1	181224	99744.5	7.7	0.8037	1
ACX60_RS08420	quiC	WP_000209786.1	3-dehydroshikimate dehydratase	93	199.5	210.7	0.08	723487	391835	11.2	0.72567	1
ACX60_RS08425	oprB	WP_001134236.1	porin	76	178.5	172.7	-0.05	529175	262563	-5.8	0.83747	1
ACX60_RS08430	quiA	WP_000004224.1	quinate dehydrogenase	150	181	193.3	0.09	1.05879e+06	579889	12.3	0.57352	1
ACX60_RS08435		WP_001211835.1	hypothetical protein	32	91.6	92.1	0.01	114273	58957.9	0.6	0.98038	1
ACX60_RS08440	K07112	WP_000095350.1	hypothetical protein	30	172.9	247.5	0.52	202300	148489	74.6	0.06034	0.76435
ACX60_RS08445	K07112	WP_000789135.1	hypothetical protein	34	68.3	61.3	-0.16	90583.8	41713.4	-7	0.66827	1
ACX60_RS08450		WP_001187023.1	MBL fold metallo-hydrolase	60	102.5	109.6	0.1	239863	131519	7.1	0.74574	1
ACX60_RS08455	pcaR	WP_000030967.1	IclR family transcriptional regulator	56	83.9	88	0.07	183151	98542.3	4.1	0.80418	1
ACX60_RS08460		WP_001059571.1	LysR family transcriptional regulator	59	116.1	129.7	0.16	267254	153028	13.5	0.51761	0.99898
ACX60_RS08465		WP_005135175.1	hypothetical protein	70	111.1	111.8	0.01	303316	156478	0.7	0.98093	1
ACX60_RS08470		WP_000110884.1	aminoglycoside phosphotransferase	62	136.1	128.5	-0.08	329057	159400	-7.5	0.77713	1
ACX60_RS08475		WP_000208327.1	histidine phosphatase family protein	28	138.3	201.8	0.54	151071	112986	63.4	0.13161	0.8905
ACX60_RS08480		WP_001140455.1	short chain dehydrogenase	44	116	107	-0.12	199004	94197.4	-8.9	0.80666	1
ACX60_RS08485	benP	WP_005135181.1	hypothetical protein	81	126.3	150.3	0.25	398910	243511	24	0.27864	0.97293
ACX60_RS08490		WP_001076610.1	MFS transporter	84	133.2	137.6	0.05	436511	231120	4.3	0.84754	1
ACX60_RS08495		WP_000884020.1	MarR family transcriptional regulator	32	46.5	86.2	0.89	58002.6	55158	39.7	0.0469	0.67897
ACX60_RS08500	E3.5.1.4, amiE	WP_001028549.1	Glu-tRNA amidotransferase	54	65	79.4	0.29	136892	85703.4	14.4	0.41063	0.98481
ACX60_RS08505	iacA	WP_001038169.1	acyl-CoA dehydrogenase	52	118.8	133.2	0.17	240849	138544	14.5	0.60077	1
ACX60_RS08510		WP_000387550.1	hypothetical protein	15	207	100.9	-1.04	121072	30264.7	-106.1	0.07345	0.78618
ACX60_RS08515		WP_000130495.1	hypothetical protein	26	100.2	125.6	0.33	101565	65293.3	25.4	0.55341	0.99898
ACX60_RS08520		WP_049594828.1	Rieske (2Fe-2S) protein	64	129.9	122.5	-0.08	324242	156855	-7.4	0.768	1
ACX60_RS08525		WP_001056937.1	aromatic-ring-hydroxylating dioxygenase subunit beta	37	206.4	183.6	-0.17	297835	135870	-22.8	0.58824	1
ACX60_RS08530	fabG	WP_000815905.1	3-oxoacyl-ACP reductase	33	98.3	89	-0.14	126506	58723.6	-9.3	0.75613	1
ACX60_RS08535		WP_000210282.1	Vanillate O-demethylase oxidoreductase	37	174.5	101.1	-0.79	251847	74799.6	-73.4	0.07366	0.78618
ACX60_RS08540		WP_001101825.1	flavin oxidoreductase	52	99.7	123.5	0.31	202164	128436	23.8	0.28363	0.97394
ACX60_RS08545		WP_001077865.1	AraC family transcriptional regulator	61	36	44.9	0.32	85649	54722.6	8.9	0.42695	0.98648
ACX60_RS08550	AOC3, AOC2, tynA	WP_001231347.1	tyramine oxidase	152	125.4	153.4	0.29	743190	466238	28	0.11131	0.87331
ACX60_RS08555		WP_000792924.1	hypothetical protein	86	99.2	119.3	0.27	332750	205231	20.1	0.23434	0.94929
ACX60_RS08560	feaB	WP_000005756.1	NAD-dependent phenylacetaldehyde dehydrogenase	85	97.7	109.1	0.16	324016	185404	11.3	0.51216	0.99898
ACX60_RS08565	E3.5.1.11	WP_000935114.1	penicillin G amidase	154	121.3	141.8	0.22	728790	436602	20.4	0.17839	0.91836
ACX60_RS08570	pcaD	WP_001138968.1	3-oxoadipate enol-lactonase	43	118.7	175.5	0.56	199074	150961	56.8	0.06298	0.76503
ACX60_RS08575		WP_005135190.1	3-oxoadipyl-CoA thiolase	51	137.3	162	0.24	273048	165263	24.7	0.41723	0.98648
ACX60_RS08580	pcaJ	WP_005135192.1	3-oxoadipate CoA-transferase subunit B	22	172.4	199.7	0.21	147907	87881.6	27.3	0.77971	1
ACX60_RS08585	pcaI	WP_000566012.1	3-oxoadipate CoA-transferase subunit A	31	152.2	167.3	0.14	183971	103706	15.1	0.72453	1
ACX60_RS08590	catA	WP_001081619.1	catechol 1,2-dioxygenase	54	177.2	291.6	0.72	373183	314973	114.4	0.00217	0.18753
ACX60_RS08595	catC	WP_000897235.1	muconolactone Delta-isomerase	15	143.2	120.2	-0.25	83795.5	36058.4	-23	0.59252	1
ACX60_RS08600	catB	WP_001986121.1	muconate cycloisomerase	60	153.3	171.9	0.17	358650	206306	18.7	0.56937	1
ACX60_RS08605	catM	WP_000423293.1	LysR family transcriptional regulator	54	45	37.2	-0.27	94730.3	40224.2	-7.7	0.54424	0.99898
ACX60_RS08610		WP_001226550.1	hypothetical protein	62	107.5	114.3	0.09	259907	141716	6.8	0.72649	1
ACX60_RS08615		WP_000029961.1	GntR family transcriptional regulator	44	123.6	143.6	0.22	212170	126365	20	0.49107	0.98911
ACX60_RS08620	K13875, araC	WP_001060808.1	dihydroxy-acid dehydratase	93	166.6	185.1	0.15	604354	344261	18.5	0.51657	0.99898
ACX60_RS08625		WP_000345069.1	MFS transporter	91	91.2	103.4	0.18	323594	188277	12.3	0.43591	0.98648
ACX60_RS08630		WP_001165788.1	GguC protein	54	154.3	156.1	0.02	324980	168641	1.8	0.94572	1
ACX60_RS08635	aldH	WP_000234449.1	2,5-dioxovalerate dehydrogenase/2-oxoglutarate semialdehyde dehydrogenase	76	132.6	177.3	0.42	393134	269569	44.7	0.09444	0.84807
ACX60_RS08640		WP_000351947.1	hypothetical protein	52	135.7	128.4	-0.08	275234	133530	-7.3	0.79985	1
ACX60_RS08645	cpo	WP_000542605.1	alpha/beta hydrolase	41	140.8	150.2	0.09	225063	123191	9.5	0.79921	1
ACX60_RS08650		WP_000862295.1	2,4-dienoyl-CoA reductase	60	74.8	126.8	0.76	174985	152112	52	0.00611	0.35646
ACX60_RS08655		WP_000180172.1	membrane protein	51	148.8	193	0.38	296008	196868	44.2	0.15543	0.904
ACX60_RS08660		WP_001228605.1	dihydrofolate reductase	24	92.1	96.2	0.06	86220.9	46169	4.1	0.90293	1
ACX60_RS08665		WP_000477543.1	dimethyl sulfoxide reductase subunit C	52	80.4	95.5	0.25	162976	99349.8	15.2	0.46355	0.98648
ACX60_RS08670		WP_001026795.1	MerR family transcriptional regulator	27	89.6	75.7	-0.24	94386.2	40859.8	-14	0.63801	1
ACX60_RS08675		WP_000044219.1	hypothetical protein	37	133.2	136.6	0.04	192165	101114	3.5	0.91839	1
ACX60_RS08680	ndh	WP_000044138.1	pyridine nucleotide-disulfide oxidoreductase	61	111.8	117.5	0.07	266018	143376	5.7	0.81551	1
ACX60_RS08685		WP_000323486.1	transcriptional regulator	25	98.1	101.8	0.05	95677	50903.5	3.7	0.92374	1
ACX60_RS08690		WP_000155962.1	hydrolase	48	169.5	152.9	-0.15	317248	146745	-16.6	0.67739	1
ACX60_RS08695		WP_000113714.1	TetR family transcriptional regulator	36	136.6	87.2	-0.65	191822	62813.3	-49.4	0.39935	0.98046
ACX60_RS08700		WP_001004589.1	transcriptional regulator	66	106.8	108.1	0.02	274884	142634	1.3	0.94356	1
ACX60_RS08705		WP_000190709.1	short-chain dehydrogenase	45	122	138.6	0.18	214051	124785	16.7	0.53322	0.99898
ACX60_RS08710		WP_000272926.1	3-oxoacyl-ACP reductase	28	175.3	204.5	0.22	191391	114516	29.2	0.5513	0.99898
ACX60_RS08715		WP_000154574.1	3-hydroxyacyl-CoA dehydrogenase	48	133.6	131.9	-0.02	250121	126577	-1.8	0.95969	1
ACX60_RS08720		WP_000164987.1	Nodulation protein N	19	101	127.1	0.33	74855.6	48316.1	26.1	0.45738	0.98648
ACX60_RS08725		WP_000064139.1	acyl-CoA dehydrogenase	87	196.4	192.6	-0.03	666473	335156	-3.8	0.89622	1
ACX60_RS08730		WP_005135203.1	hypothetical protein	77	90.8	117.1	0.37	272670	180274	26.3	0.14045	0.89245
ACX60_RS08735	ACSL, fadD	WP_000166092.1	long-chain-fatty-acid--CoA ligase	105	74.1	80.4	0.12	303524	168771	6.2	0.71443	1
ACX60_RS08740	TC.BASS	WP_005135204.1	hypothetical protein	69	78.3	101	0.37	210707	139353	22.7	0.17114	0.91322
ACX60_RS08745		WP_000225300.1	hypothetical protein	5	124.4	202.5	0.7	24263.6	20254.9	78.1	0.26628	0.95501
ACX60_RS08750		WP_001180450.1	TetR family transcriptional regulator	40	29.7	46.4	0.64	46349.6	37117.2	16.7	0.1422	0.89245
ACX60_RS08755		WP_001179599.1	hypothetical protein	40	10.2	12.1	0.26	15844.2	9714.65	2	0.73913	1
ACX60_RS08760		WP_000543946.1	hypothetical protein	68	19.5	26.8	0.46	51750.1	36404.8	7.3	0.24181	0.95277
ACX60_RS08765		WP_001257128.1	hypothetical protein	46	81.1	61.2	-0.41	145568	56269.9	-20	0.35811	0.97695
ACX60_RS08770		WP_001055428.1	hypothetical protein	43	66.7	64.5	-0.05	111837	55471.8	-2.2	0.92203	1
ACX60_RS08775		WP_000938695.1	hypothetical protein	33	134	72	-0.9	172402	47527.3	-61.9	0.04944	0.70147
ACX60_RS08780		WP_000605044.1	hypothetical protein	39	34.5	35.2	0.03	52526.3	27479.9	0.7	0.95817	1
ACX60_RS08785		WP_001084622.1	hypothetical protein	68	39.6	59	0.57	105052	80251.9	19.4	0.11834	0.87831
ACX60_RS08790			hypothetical protein	13	57	54	-0.08	28893.3	14046.6	-3	0.92043	1
ACX60_RS08795		WP_025470163.1	hypothetical protein	26	19.6	27.8	0.5	19897.1	14448.1	8.2	0.37794	0.97695
ACX60_RS08800		WP_001038396.1	hypothetical protein	64	63.9	48.6	-0.4	159618	62150.1	-15.4	0.258	0.95501
ACX60_RS08805		WP_000786785.1	membrane protein	89	83.1	99.2	0.26	288583	176609	16.1	0.25873	0.95501
ACX60_RS08810		WP_000995636.1	hydrolase	49	42.6	47.6	0.16	81432.3	46622.6	5	0.68074	1
ACX60_RS08815		WP_000126041.1	hypothetical protein	83	92.9	117.4	0.34	300696	194847	24.5	0.27502	0.96679
ACX60_RS08820	K03710	WP_000883496.1	GntR family transcriptional regulator	41	42.8	52.3	0.29	68434.9	42862.5	9.5	0.46998	0.98648
ACX60_RS08825	K13874, araB	WP_000404158.1	calcium-binding protein	57	87.3	106.8	0.29	194076	121719	19.5	0.33169	0.97394
ACX60_RS08830		WP_000053789.1	MFS transporter	84	108.9	121.6	0.16	356597	204263	12.7	0.45581	0.98648
ACX60_RS08835		WP_001054781.1	LysR family transcriptional regulator	55	69.6	68.9	-0.01	149340	75796.4	-0.7	0.96892	1
ACX60_RS08840	TC.BAT2	WP_001166494.1	hypothetical protein	31	78	65.7	-0.25	94295	40726.6	-12.3	0.68644	1
ACX60_RS08845	TC.BAT2	WP_000153882.1	membrane protein	33	117.5	136.4	0.22	151214	90035.9	18.9	0.49804	0.99039
ACX60_RS08850	emrA	WP_000105395.1	hemolysin D	63	98.6	120.8	0.29	242164	152222	22.3	0.24831	0.95277
ACX60_RS08855	emrB	WP_001026281.1	MFS transporter	108	137.2	136.7	-0.01	578046	295174	-0.6	0.98282	1
ACX60_RS08860		WP_001278389.1	TetR family transcriptional regulator	30	73.5	104.6	0.51	86050.1	62752.3	31	0.14765	0.904
ACX60_RS08865	aldH	WP_005135215.1	hypothetical protein	66	114.9	143.9	0.32	295829	189970	29	0.24902	0.95277
ACX60_RS08870	xylD	WP_000999636.1	dihydroxy-acid dehydratase	82	156.4	176.3	0.17	500284	289209	19.9	0.4738	0.98648
ACX60_RS08875		WP_001011893.1	fumarylacetoacetate hydrolase	69	61.8	83.9	0.44	166415	115790	22.1	0.16601	0.9101
ACX60_RS08880		WP_000774594.1	LysR family transcriptional regulator	48	93.7	136	0.54	175416	130601	42.3	0.10559	0.86382
ACX60_RS08885	denD	WP_001101634.1	hypothetical protein	56	36.9	47.9	0.38	80506.8	53669.5	11.1	0.30442	0.97394
ACX60_RS08890		WP_000389457.1	MFS transporter	98	102.2	110.4	0.11	390501	216420	8.2	0.62225	1
ACX60_RS08895	garR, glxR	WP_000190902.1	2-hydroxy-3-oxopropionate reductase	39	100.5	127.1	0.34	152817	99115.3	26.6	0.27797	0.97293
ACX60_RS08900		WP_000013631.1	AraC family transcriptional regulator	57	204.3	199.7	-0.03	454206	227638	-4.6	0.8992	1
ACX60_RS08905	yahK	WP_000206303.1	hydroxyacid dehydrogenase	67	166.1	109	-0.61	434013	146073	-57.1	0.02865	0.59428
ACX60_RS08910	ABC.FEV.S	WP_000770283.1	iron transporter	63	183.8	189.6	0.05	451546	238953	5.9	0.85816	1
ACX60_RS08915	ABC.FEV.P	WP_001055690.1	iron transporter	61	119.2	127.9	0.1	283482	156096	8.8	0.70685	1
ACX60_RS08920	ABC.FEV.A	WP_000614427.1	iron transporter	42	70.3	102.6	0.55	115121	86157.4	32.3	0.19449	0.92227
ACX60_RS08925		WP_005135219.1	GNAT family N-acetyltransferase	38	109.1	136.9	0.33	161760	104049	27.8	0.30777	0.97394
ACX60_RS08930		WP_001244444.1	AraC family transcriptional regulator	57	217.5	239.7	0.14	483451	273253	22.2	0.58249	1
ACX60_RS08935		WP_000965122.1	hypothetical protein	51	169	196.7	0.22	336179	200650	27.7	0.43589	0.98648
ACX60_RS08940	PRPS, prsA	WP_001007519.1	hypothetical protein	46	103.1	109.4	0.09	185048	100677	6.3	0.80978	1
ACX60_RS08945	NAMPT	WP_000152970.1	nicotinate phosphoribosyltransferase	98	191	181.4	-0.07	730158	355548	-9.6	0.73529	1
ACX60_RS08950		WP_000155310.1	NUDIX hydrolase	51	72.4	83.5	0.21	143985	85193.2	11.1	0.53018	0.99898
ACX60_RS08955	metF, MTHFR	WP_049594829.1	methylenetetrahydrofolate reductase	79	106.1	142.5	0.43	326820	225220	36.5	0.0654	0.76798
ACX60_RS08960		WP_001033313.1	hypothetical protein	39	81.8	96.5	0.24	124412	75233.7	14.7	0.49565	0.99039
ACX60_RS08965		WP_031945438.1	hypothetical protein	28	20.1	22.7	0.18	21953.9	12716.2	2.6	0.77216	1
ACX60_RS08970		WP_000532659.1	hypothetical protein	35	18.6	28.3	0.61	25371.5	19792.9	9.7	0.24931	0.95277
ACX60_RS08975		WP_005135226.1	helix-turn-helix transcriptional regulator	43	76.3	96.5	0.34	127898	82973.2	20.2	0.38085	0.97695
ACX60_RS08980	iaaH	WP_000063668.1	indole acetimide hydrolase	87	111	103.5	-0.1	376510	180035	-7.5	0.73499	1
ACX60_RS08985			RND transporter	65	46.1	50.1	0.12	116742	65140.8	4.1	0.81808	1
ACX60_RS08990	emrB	WP_005135229.1	hypothetical protein	74	135.7	98	-0.47	391765	145038	-37.7	0.0914	0.84807
ACX60_RS08995		WP_000611202.1	hypothetical protein	52	100.9	124.1	0.3	204631	129092	23.2	0.2889	0.97394
ACX60_RS09000		WP_000841515.1	hypothetical protein	80	101.3	102.9	0.02	316116	164673	1.6	0.94073	1
ACX60_RS09005		WP_000677746.1	RND transporter	82	144.4	155.1	0.1	461688	254301	10.7	0.64139	1
ACX60_RS09010		WP_001044492.1	hypothetical protein	83	170.5	186.2	0.13	551928	309101	15.7	0.55156	0.99898
ACX60_RS09015		WP_000749244.1	acid phosphatase	49	167.9	151.6	-0.15	320900	148610	-16.3	0.63693	1
ACX60_RS09020		WP_000817301.1	hypothetical protein	40	110.1	122.7	0.16	171799	98143.7	12.6	0.64601	1
ACX60_RS09025		WP_000193135.1	hypothetical protein	29	87.5	71.1	-0.3	99004.3	41210.1	-16.5	0.51793	0.99898
ACX60_RS09030	hipA	WP_000737056.1	toxin HipA	95	105	121.9	0.22	389069	231662	16.9	0.34419	0.97597
ACX60_RS09035		WP_001101308.1	transcriptional regulator	27	1.1	0.7	-0.69	1110	353.77	-0.4	0.83649	1
ACX60_RS09040			TetR family transcriptional regulator	31	89.3	82.8	-0.11	107988	51361.5	-6.5	0.77081	1
ACX60_RS09045		WP_000658761.1	hypothetical protein	45	63.3	64.8	0.03	111052	58329	1.5	0.93292	1
ACX60_RS09050		WP_001095788.1	hypothetical protein	73	0	0	0	0	0	0	1	1
ACX60_RS09055		WP_000914805.1	hypothetical protein	50	0.3	1.3	2.04	628.1	1327.26	1	0.09276	0.84807
ACX60_RS09060		WP_000651611.1	GCN5 family N-acetyltransferase	35	52	76	0.55	71002	53208.6	24	0.17337	0.91322
ACX60_RS09065		WP_001037849.1	hypothetical protein	45	104.1	87.6	-0.25	182764	78868.2	-16.5	0.53484	0.99898
ACX60_RS09070		WP_000235279.1	hypothetical protein	47	113.5	120	0.08	208097	112790	6.5	0.8254	1
ACX60_RS09075		WP_001080411.1	hypothetical protein	51	126.6	130.2	0.04	251709	132789	3.6	0.89752	1
ACX60_RS09080			hypothetical protein	18	143.4	186.5	0.38	100676	67153	43.1	0.38722	0.97695
ACX60_RS09085		WP_000049716.1	short-chain dehydrogenase	60	134	143.5	0.1	313600	172220	9.5	0.73729	1
ACX60_RS09090		WP_000872849.1	short-chain dehydrogenase	45	157.4	125.7	-0.32	276227	113097	-31.7	0.41464	0.98643
ACX60_RS09095	K06889	WP_000520422.1	alpha/beta hydrolase	45	244.1	227.3	-0.1	428409	204573	-16.8	0.71114	1
ACX60_RS09100		WP_001013805.1	AraC family transcriptional regulator	70	99	126.4	0.35	270139	176915	27.4	0.16233	0.90736
ACX60_RS09105		WP_000373595.1	hypothetical protein	66	104.9	69.7	-0.59	269922	92003.8	-35.2	0.07356	0.78618
ACX60_RS09110		WP_000742421.1	hypothetical protein	32	65.6	120.4	0.88	81915.7	77046.7	54.7	0.02403	0.56894
ACX60_RS09115	adeS	WP_000837456.1	two-component sensor histidine kinase	72	68.2	84.3	0.31	191380	121355	16.1	0.30737	0.97394
ACX60_RS09120	adeR	WP_000459546.1	AdeR family efflux system regulator	54	103.9	95.1	-0.13	218896	102709	-8.8	0.68109	1
ACX60_RS09125	adeA	WP_005135238.1	AdeA/AdeI family multidrug efflux RND transporter periplasmic adaptor subunit	77	175.4	172.3	-0.03	526624	265415	-3	0.91404	1
ACX60_RS09130	adeB	WP_000987595.1	AdeB family multidrug efflux RND transporter permease subunit	199	111.1	121.1	0.12	862377	482134	10	0.43743	0.98648
ACX60_RS09135		WP_000166992.1	thiamine ABC transporter permease	156	48.5	65.3	0.43	295034	203709	16.8	0.04526	0.67006
ACX60_RS09140		WP_001177166.1	hypothetical protein	11	251.4	150.2	-0.74	107840	33044.9	-101.2	0.37633	0.97695
ACX60_RS09145		WP_053100969.1	hypothetical protein	52	253.2	194.1	-0.38	513446	201885	-59.1	0.18794	0.91951
ACX60_RS09150			anthranilate dioxygenase reductase	27	195.6	177.9	-0.14	205919	96048.8	-17.7	0.67984	1
ACX60_RS09155		WP_001070647.1	AraC family transcriptional regulator	65	114.3	111.9	-0.03	289712	145485	-2.4	0.92364	1
ACX60_RS09160		WP_000843236.1	hypothetical protein	57	110.8	120.7	0.12	246386	137607	9.9	0.6494	1
ACX60_RS09165		WP_000379602.1	flavin reductase	21	62.1	102.9	0.73	50899.9	43212.3	40.7	0.19803	0.92423
ACX60_RS09170		WP_001252592.1	alanine-phosphoribitol ligase	58	119.6	113.2	-0.08	270516	131344	-6.4	0.78428	1
ACX60_RS09175		WP_001017890.1	short-chain dehydrogenase	41	134.5	133.8	-0.01	215070	109677	-0.8	0.9811	1
ACX60_RS09180	E3.1.1.45	WP_000918651.1	carboxymethylenebutenolidase	69	212.1	173.8	-0.29	570699	239879	-38.3	0.25796	0.95501
ACX60_RS09185		WP_049594831.1	MFS transporter permease	92	92.7	83.3	-0.16	332765	153255	-9.5	0.50271	0.99504
ACX60_RS09190		WP_005135290.1	hypothetical protein	61	50	69.4	0.47	119052	84617.7	19.3	0.12671	0.88419
ACX60_RS09195	E1.1.1.30, bdh	WP_000163845.1	3-hydroxybutyrate dehydrogenase	45	109.2	123.8	0.18	191599	111394	14.6	0.60033	1
ACX60_RS09200		WP_000263725.1	transporter	92	105.8	90.2	-0.23	379558	166049	-15.5	0.45732	0.98648
ACX60_RS09205		WP_000739329.1	hypothetical protein	31	99.9	124.1	0.31	120800	76958.9	24.2	0.4384	0.98648
ACX60_RS09210		WP_000622631.1	transcriptional regulator	47	58.4	65.5	0.17	107019	61561.6	7.1	0.6484	1
ACX60_RS09215			hypothetical protein	33	64.4	92.8	0.53	82925.6	61256.5	28.4	0.13607	0.8905
ACX60_RS09220		WP_001044074.1	hypothetical protein	56	37.6	61	0.7	82017.1	68267.7	23.4	0.01937	0.56225
ACX60_RS09225		WP_005135299.1	hypothetical protein	37	37.7	35.4	-0.09	54380.7	26226.4	-2.2	0.8528	1
ACX60_RS09230	dhcR	WP_000172956.1	LysR family transcriptional regulator	52	64.7	71.3	0.14	131271	74202.4	6.6	0.65352	1
ACX60_RS09235	E2.8.3.5A, scoA	WP_001045563.1	succinyl-CoA--3-ketoacid-CoA transferase	40	120.3	160.9	0.42	187610	128694	40.6	0.13988	0.89236
ACX60_RS09240	E2.8.3.5B, scoB	WP_000312584.1	succinyl-CoA--3-ketoacid-CoA transferase	33	78.5	91.1	0.21	101049	60104.5	12.6	0.63556	1
ACX60_RS09245	atoE	WP_000414929.1	hypothetical protein	81	98.3	98.8	0.01	310636	159981	0.4	0.97914	1
ACX60_RS09250	E2.3.1.9, atoB	WP_000095308.1	acetyl-CoA acetyltransferase	56	156	147.4	-0.08	340737	165082	-8.6	0.79801	1
ACX60_RS09255		WP_001983834.1	LysR family transcriptional regulator	62	73.9	77.1	0.06	178626	95550.7	3.2	0.81632	1
ACX60_RS09260	hypT, qseD	WP_001047843.1	LysR family transcriptional regulator	63	53.7	71.2	0.41	132061	89705.3	17.4	0.18499	0.91951
ACX60_RS09265		WP_001242388.1	hypothetical protein	17	104.2	77.6	-0.42	69058.7	26382.3	-26.6	0.44345	0.98648
ACX60_RS09270		WP_000922092.1	hypothetical protein	14	45.5	57.5	0.34	24835.4	16093.7	12	0.61742	1
ACX60_RS09275	aspA	WP_000980437.1	aspartate ammonia-lyase	100	67.8	86.2	0.35	264335	172427	18.4	0.13978	0.89236
ACX60_RS09280	TC.FEV.OM	WP_000546106.1	TonB-dependent receptor	168	160.4	142.1	-0.18	1.05118e+06	477402	-18.4	0.29448	0.97394
ACX60_RS09285	pcaT	WP_000222730.1	membrane protein	93	206.8	178.1	-0.22	749974	331299	-28.7	0.38043	0.97695
ACX60_RS09290		WP_001167096.1	hypothetical protein	15	104.5	96.7	-0.11	61113.3	29010.2	-7.8	0.81428	1
ACX60_RS09295		WP_000011846.1	photosystem I reaction center subunit VIII	55	154.5	138.5	-0.16	331380	152377	-16	0.59223	1
ACX60_RS09300	ABC.SN.A	WP_000028994.1	sulfonate ABC transporter ATP-binding lipoprotein	47	112.7	76.2	-0.56	206500	71621.9	-36.5	0.10209	0.85486
ACX60_RS09305	ABC.SN.P	WP_000096316.1	ABC transporter permease	53	103.9	114.2	0.14	214733	121056	10.3	0.6853	1
ACX60_RS09310	ABC.SN.S	WP_001249623.1	hypothetical protein	79	109.5	106.5	-0.04	337469	168268	-3	0.87139	1
ACX60_RS09315		WP_000864076.1	4Fe-4S ferredoxin	14	218.4	176.8	-0.31	119267	49495.2	-41.7	0.53115	0.99898
ACX60_RS09320		WP_000428990.1	fumarate reductase/succinate dehydrogenase flavoprotein subunit	98	149.8	137.1	-0.13	572611	268755	-12.7	0.51805	0.99898
ACX60_RS09325	K03710	WP_000080816.1	GntR family transcriptional regulator	37	88.9	102.3	0.2	128266	75691.1	13.4	0.64874	1
ACX60_RS09330	chrA	WP_001186397.1	chromate transporter	87	103.6	82.9	-0.32	351370	144308	-20.6	0.25017	0.95277
ACX60_RS09335	acpD, azoR	WP_000771640.1	FMN-dependent NADH-azoreductase	30	156.5	151.9	-0.04	183145	91120.3	-4.7	0.91544	1
ACX60_RS09340			transcriptional regulator	14	139.9	128.8	-0.12	76372	36071.1	-11.1	0.84216	1
ACX60_RS09345	K07506	WP_000331400.1	AraC family transcriptional regulator	47	152.7	123.9	-0.3	279850	116444	-28.8	0.32719	0.97394
ACX60_RS09350		WP_001023738.1	DMT transporter permease	69	92.5	116	0.33	248825	160067	23.5	0.23605	0.94929
ACX60_RS09355	E1.1.1.3	WP_000822383.1	homoserine dehydrogenase	57	86.2	94.3	0.13	191589	107448	8.1	0.63872	1
ACX60_RS09360	K07090	WP_000925658.1	hypothetical protein	57	167.4	150.1	-0.16	372085	171096	-17.3	0.59025	1
ACX60_RS09365	sqr	WP_000421173.1	NAD(FAD)-dependent dehydrogenase	86	132.9	118.4	-0.17	445807	203699	-14.5	0.48328	0.98802
ACX60_RS09370		WP_000465448.1	Zn-dependent hydrolase	49	137.3	151.2	0.14	262358	148172	13.9	0.61054	1
ACX60_RS09375		WP_001096437.1	Fis family transcriptional regulator	85	76	110.4	0.54	251867	187759	34.5	0.01892	0.56225
ACX60_RS09380	yneE, BEST	WP_005135313.1	hypothetical protein	65	156.9	142.9	-0.13	397630	185820	-13.9	0.62437	1
ACX60_RS09385	BDH, butB	WP_000642313.1	2,3-butanediol dehydrogenase	60	139.5	179.8	0.37	326318	215720	40.3	0.176	0.91348
ACX60_RS09390	butA, budC	WP_000238445.1	diacetyl reductase	44	152.6	177.8	0.22	261922	156452	25.2	0.44277	0.98648
ACX60_RS09395	DLD, lpd, pdhD	WP_005135314.1	dihydrolipoyl dehydrogenase	63	174.2	182	0.06	428118	229281	7.7	0.79375	1
ACX60_RS09400	DLAT, aceF, pdhC	WP_005135315.1	pyruvate dehydrogenase complex dihydrolipoamide acetyltransferase	75	200.6	189.3	-0.08	586785	283941	-11.3	0.72212	1
ACX60_RS09405	acoB	WP_001133053.1	pyruvate dehydrogenase subunit beta	50	196.1	213.7	0.12	382319	213748	17.7	0.65721	1
ACX60_RS09410	acoA	WP_001177517.1	ABC transporter substrate-binding protein	39	171.1	152.7	-0.16	260284	119106	-18.4	0.65515	1
ACX60_RS09415	lipA	WP_000364555.1	lipoyl synthase	77	112.1	111.1	-0.01	336585	171147	-0.9	0.96384	1
ACX60_RS09420		WP_005135316.1	hypothetical protein	68	192.4	242.4	0.33	510165	329612	50	0.14157	0.89245
ACX60_RS09425		WP_000126118.1	hypothetical protein	47	151.6	150.1	-0.01	277890	141128	-1.5	0.96323	1
ACX60_RS09430		WP_000775755.1	diguanylate cyclase	96	135.3	152.2	0.17	506646	292200	16.9	0.43508	0.98648
ACX60_RS09435	aroC	WP_000918444.1	chorismate synthase	53	0.5	0	-4.5	1105.7	25.03	-0.5	0.62593	1
ACX60_RS09440	prmB	WP_000441015.1	ribosomal protein L3 N(5)-glutamine methyltransferase	69	1.4	1.8	0.33	3843	2484.18	0.4	0.70684	1
ACX60_RS09445	trpB	WP_001164648.1	tryptophan synthase subunit beta	64	146	166.8	0.19	364477	213447	20.7	0.53078	0.99898
ACX60_RS09450	K09989	WP_000498050.1	hypothetical protein	61	137.1	113.1	-0.28	326059	137973	-24	0.38767	0.97695
ACX60_RS09455		WP_001271631.1	ATPase AAA	47	149.5	156.3	0.06	273997	146952	6.9	0.82282	1
ACX60_RS09460		WP_001206390.1	membrane protein	29	107.3	72.4	-0.57	121310	41980.6	-34.9	0.26069	0.95501
ACX60_RS09465	K09902	WP_000543500.1	hypothetical protein	15	196.2	141.5	-0.47	114803	42437.5	-54.8	0.29042	0.97394
ACX60_RS09470			hypothetical protein	9	134.5	70.8	-0.93	47225	12751.6	-63.7	0.48043	0.98788
ACX60_RS09475		WP_000367435.1	hypothetical protein	28	141.3	201	0.51	154280	112585	59.8	0.10367	0.85681
ACX60_RS09480		WP_000183704.1	hypothetical protein	14	33.2	88.8	1.42	18114.2	24869.8	55.6	0.21023	0.93415
ACX60_RS09485	rnd	WP_000486122.1	ribonuclease D	80	120.2	109.8	-0.13	375073	175606	-10.5	0.57709	1
ACX60_RS09490	recR	WP_000490551.1	recombination protein RecR	35	273.4	252.8	-0.11	373185	176942	-20.6	0.73791	1
ACX60_RS09495	K09747	WP_001024697.1	hypothetical protein	19	68.4	81.8	0.26	50710.9	31090.6	13.4	0.62817	1
ACX60_RS09500		WP_000917295.1	hypothetical protein	13	30.2	82.2	1.44	15333.3	21361.8	51.9	0.0021	0.18753
ACX60_RS09505	metZ	WP_005135319.1	O-succinylhomoserine sulfhydrylase	72	140.8	153.3	0.12	395406	220802	12.5	0.56638	1
ACX60_RS09510		WP_000825826.1	poly(R)-hydroxyalkanoic acid synthase	84	119.6	103.5	-0.21	391959	173804	-16.2	0.38177	0.97695
ACX60_RS09515		WP_000934176.1	methyltransferase	54	53.8	65.1	0.28	113200	70262.8	11.3	0.35819	0.97695
ACX60_RS09520		WP_000800035.1	energy transducer TonB	26	31.8	43.4	0.45	32220.5	22590	11.7	0.42973	0.98648
ACX60_RS09525		WP_000826149.1	hypothetical protein	19	60.2	41.3	-0.54	44605	15683.5	-18.9	0.36725	0.97695
ACX60_RS09530		WP_000564581.1	hypothetical protein	9	78.9	102.3	0.37	27707.8	18416	23.4	0.50741	0.99898
ACX60_RS09535		WP_000065219.1	S-(hydroxymethyl)glutathione synthase	32	49.2	66.7	0.44	61448.2	42681	17.5	0.44933	0.98648
ACX60_RS09540		WP_001037927.1	YARHG domain-containing protein	14	43.4	65.4	0.59	23699.7	18320	22	0.2914	0.97394
ACX60_RS09545	HINT1, hinT, hit	WP_000312749.1	hydrolase	22	57.7	104.9	0.86	49481.2	46148.4	47.2	0.03998	0.66423
ACX60_RS09550		WP_000734921.1	porin	81	115.4	99	-0.22	364597	160381	-16.4	0.36083	0.97695
ACX60_RS09555		WP_000183456.1	hypothetical protein	33	108.8	121.3	0.16	140068	80049.2	12.5	0.66275	1
ACX60_RS09560		WP_000840537.1	hypothetical protein	30	137	121.2	-0.18	160341	72748.9	-15.8	0.64113	1
ACX60_RS09565		WP_000422841.1	hypothetical protein	54	126	131.6	0.06	265333	142088	5.6	0.8174	1
ACX60_RS09570	ABC-2.P	WP_000267848.1	antibiotic ABC transporter permease	80	101.4	124.9	0.3	316283	199909	23.6	0.14956	0.904
ACX60_RS09575	ABC-2.P	WP_000006389.1	hypothetical protein	69	86.5	117.1	0.44	232662	161621	30.7	0.08247	0.8203
ACX60_RS09580	ABC-2.A	WP_000567294.1	ABC transporter ATP-binding protein	125	157.5	152.9	-0.04	767810	382242	-4.6	0.81126	1
ACX60_RS09585	ABC-2.TX	WP_001036885.1	membrane protein	62	174.5	142.3	-0.29	421910	176424	-32.2	0.24571	0.95277
ACX60_RS09590		WP_000091623.1	TetR family transcriptional regulator	41	79.4	67	-0.25	126939	54924.1	-12.4	0.53197	0.99898
ACX60_RS09595	lpxB	WP_000013434.1	lipid-A-disaccharide synthase	72	0.3	0.6	1.03	807.5	843.73	0.3	0.34993	0.97695
ACX60_RS09600	TC.FEV.OM1, fhuE, fpvA, fptA	WP_001025115.1	ligand-gated channel protein	175	175.2	186.3	0.09	1.19557e+06	652088	11.1	0.52616	0.99898
ACX60_RS09605		WP_000966876.1	hypothetical protein	21	96.2	104	0.11	78821.1	43668.8	7.7	0.80108	1
ACX60_RS09610		WP_000548743.1	hypothetical protein	120	106.3	129.3	0.28	497322	310345	23	0.13014	0.8892
ACX60_RS09615		WP_000971114.1	hypothetical protein	19	78.7	57.9	-0.44	58342	21992.4	-20.9	0.41476	0.98643
ACX60_RS09620	K07090	WP_000011876.1	hypothetical protein	73	179.6	170.5	-0.07	511258	248977	-9	0.74057	1
ACX60_RS09625	E2.5.1.54, aroF, aroG, aroH	WP_000572397.1	3-deoxy-7-phosphoheptulonate synthase	75	127.3	122	-0.06	372430	182928	-5.4	0.83497	1
ACX60_RS09630	E2.7.8.26, cobS, cobV	WP_000187500.1	adenosylcobinamide-GDP ribazoletransferase	56	154.8	149	-0.05	337982	166911	-5.7	0.83258	1
ACX60_RS09635		WP_001023037.1	hypothetical protein	109	107.7	110.7	0.04	458035	241274	2.9	0.84039	1
ACX60_RS09640	cobC, phpB	WP_001051580.1	fructose 2,6-bisphosphatase	29	106.5	114.4	0.1	120405	66345.9	7.9	0.76187	1
ACX60_RS09645	E2.4.2.21, cobU, cobT	WP_001104726.1	nicotinate-nucleotide--dimethylbenzimidazole phosphoribosyltransferase	57	167.3	165	-0.02	371862	188114	-2.3	0.9339	1
ACX60_RS09650	cobP, cobU	WP_000939714.1	bifunctional adenosylcobinamide kinase/adenosylcobinamide-phosphate guanylyltransferase	26	93.9	111.3	0.25	95216.3	57901.6	17.4	0.53338	0.99898
ACX60_RS09655		WP_000249280.1	hypothetical protein	51	115.8	118.3	0.03	230295	120710	2.6	0.90462	1
ACX60_RS09660		WP_025470165.1	haloacid dehalogenase	148	154.7	151.9	-0.03	893026	449771	-2.8	0.86748	1
ACX60_RS09665		WP_000956973.1	siderophore biosynthesis protein	38	164	82.9	-0.98	243038	63002.6	-81.1	0.00701	0.37463
ACX60_RS09670		WP_000006595.1	hypothetical protein	22	94.1	86.2	-0.13	80720.1	37939.6	-7.9	0.85207	1
ACX60_RS09675		WP_001011364.1	hypothetical protein	128	106.4	124.6	0.23	531105	319082	18.3	0.19658	0.92301
ACX60_RS09680		WP_000018791.1	hypothetical protein	29	56.1	65.6	0.23	63452.3	38037.2	9.5	0.59291	1
ACX60_RS09685	TC.FEV.OM	WP_000413989.1	ligand-gated channel protein	193	162.8	138	-0.24	1.22537e+06	532529	-24.8	0.11861	0.87831
ACX60_RS09690		WP_001071707.1	hypothetical protein	43	220.7	177.5	-0.31	370172	152612	-43.3	0.31703	0.97394
ACX60_RS09695		WP_049594832.1	(2Fe-2S)-binding protein	58	130.6	136.4	0.06	295356	158238	5.8	0.80501	1
ACX60_RS09700		WP_000993051.1	hypothetical protein	123	131.5	128.5	-0.03	630863	316029	-3	0.85161	1
ACX60_RS09705		WP_005135333.1	hypothetical protein	105	96.1	132.3	0.46	393589	277869	36.2	0.01726	0.54668
ACX60_RS09710		WP_000442381.1	RND transporter	96	107.6	113.1	0.07	403026	217088	5.4	0.73898	1
ACX60_RS09715		WP_000883686.1	lysine/ornithine N-monooxygenase	104	108.5	113.7	0.07	440268	236505	5.2	0.7666	1
ACX60_RS09720		WP_001156882.1	siderophore biosynthesis protein	105	130.6	130.7	0	534993	274523	0.1	0.99675	1
ACX60_RS09725	ybaK, ebsC	WP_000186520.1	aminoacyl-tRNA deacylase	35	59.8	53.3	-0.17	81619.6	37297	-6.5	0.71064	1
ACX60_RS09730		WP_005135335.1	hypothetical protein	22	102.7	148.1	0.53	88154	65152	45.3	0.26659	0.95501
ACX60_RS09735		WP_000070800.1	hypothetical protein	77	101	112.9	0.16	303419	173880	11.9	0.56171	1
ACX60_RS09740		WP_000183565.1	acyl-CoA dehydrogenase	78	176.2	160	-0.14	535864	249658	-16.1	0.53847	0.99898
ACX60_RS09745	ACADM, acd	WP_001053243.1	acyl-CoA dehydrogenase	55	110.5	117.6	0.09	237089	129342	7.1	0.77964	1
ACX60_RS09750	alkB1_2, alkM	WP_000993544.1	alkane 1-monooxygenase	91	128.5	142.6	0.15	456224	259452	14	0.48747	0.98802
ACX60_RS09755	alkR	WP_000339571.1	AraC family transcriptional regulator	77	168.9	174.1	0.04	507120	268099	5.2	0.84065	1
ACX60_RS09760			peptidylprolyl isomerase	118	110.6	93.6	-0.24	508773	220904	-17	0.26963	0.95883
ACX60_RS09765	hupB	WP_001043034.1	DNA-binding protein HU-beta	17	11.2	6.4	-0.81	7451.6	2177.69	-4.8	0.5898	1
ACX60_RS09770		WP_000368000.1	poly(hydroxyalcanoate) granule associated protein	25	75.1	75.1	0	73232.1	37539.7	0	0.99893	1
ACX60_RS09775		WP_000005343.1	hypothetical protein	38	91.9	77.8	-0.24	136158	59109.3	-14.1	0.48597	0.98802
ACX60_RS09780	iscR	WP_001241480.1	transcriptional regulator	22	0	0	0	0	0	0	1	1
ACX60_RS09785	iscS, NFS1	WP_000828390.1	cysteine desulfurase IscS	72	0	0	0	0	0	0	1	1
ACX60_RS09790	iscU, nifU	WP_000331712.1	iron-sulfur cluster scaffold-like protein	20	0	0	0	0	0	0	1	1
ACX60_RS09795	iscA	WP_000581597.1	iron-sulfur cluster assembly protein IscA	22	0	0	0	0	0	0	1	1
ACX60_RS09800	hscB, HSCB, HSC20	WP_001015254.1	Co-chaperone protein HscB homolog	27	0	0	0	0	0	0	1	1
ACX60_RS09805	hscA	WP_001196570.1	molecular chaperone HscA	113	0.1	0	-3.49	622.5	28.35	-0.1	0.22332	0.94638
ACX60_RS09810	fdx	WP_001137383.1	ferredoxin, 2Fe-2S type, ISC system	13	0	0	0	0	0	0	1	1
ACX60_RS09815	E4.6.1.1	WP_001175670.1	guanylate cyclase	101	76.3	65.8	-0.21	300634	132969	-10.5	0.44039	0.98648
ACX60_RS09820		WP_000492048.1	HIT domain-containing protein	26	78.1	47	-0.73	79177	24431.9	-31.1	0.18667	0.91951
ACX60_RS09825	mfd	WP_000487583.1	transcription-repair coupling factor	223	145.2	122	-0.25	1.26284e+06	544301	-23.2	0.11621	0.87831
ACX60_RS09830		WP_000473797.1	hypothetical protein	24	88.4	65.2	-0.44	82707.9	31291.9	-23.2	0.31382	0.97394
ACX60_RS09835	K07223	WP_005135346.1	hypothetical protein	64	104.5	70.7	-0.56	260776	90490	-33.8	0.10641	0.86382
ACX60_RS09840		WP_000247141.1	hypothetical protein	55	114.1	71.4	-0.68	244848	78485.4	-42.8	0.03763	0.66139
ACX60_RS09845	rraA, menG	WP_000108826.1	ribonuclease	29	201.6	124.1	-0.7	228023	71970.4	-77.5	0.08207	0.82001
ACX60_RS09850		WP_000156076.1	nucleoside-diphosphate sugar epimerase	54	67.4	62.3	-0.11	141842	67336.3	-5	0.75164	1
ACX60_RS09855	RP-S20, rpsT	WP_000013652.1	30S ribosomal protein S20	15	7	14.1	1	4118.4	4234.1	7.1	0.54441	0.99898
ACX60_RS09860		WP_001162376.1	phosphoglycerate mutase	43	149.2	114.7	-0.38	250158	98599.6	-34.5	0.30348	0.97394
ACX60_RS09865	cysQ, MET22, BPNT1	WP_000471051.1	3'(2'),5'-bisphosphate nucleotidase CysQ	57	68.3	102.6	0.59	151908	116909	34.2	0.04365	0.66783
ACX60_RS09870		WP_000979740.1	hypothetical protein	28	75.8	92	0.28	82809.3	51533.3	16.2	0.41257	0.98481
ACX60_RS09875		WP_000332552.1	hypothetical protein	39	133	112.6	-0.24	202326	87848.9	-20.4	0.42535	0.98648
ACX60_RS09880	ABC.PE.A1	WP_000138946.1	ABC transporter ATP-binding protein	90	82.9	92.7	0.16	290839	166864	9.8	0.52634	0.99898
ACX60_RS09885	ABC.PE.P1	WP_000953834.1	peptide ABC transporter permease	77	121.3	138.4	0.19	364347	213146	17.1	0.38666	0.97695
ACX60_RS09890	ABC.PE.P	WP_000881926.1	peptide ABC transporter permease	73	142.4	120.4	-0.24	405447	175821	-22	0.38673	0.97695
ACX60_RS09895	THOP1	WP_005135353.1	hypothetical protein	134	131.3	114.1	-0.2	686403	305818	-17.2	0.27993	0.97293
ACX60_RS09900		WP_000138431.1	heme-binding protein A	128	211.4	176.5	-0.26	1.05552e+06	451886	-34.9	0.15755	0.904
ACX60_RS09905		WP_001049744.1	heme-binding protein A	139	120.4	133.3	0.15	652909	370641	12.9	0.36478	0.97695
ACX60_RS09910	TC.FEV.OM	WP_005135355.1	hypothetical protein	196	133.2	135.7	0.03	1017859	531867	2.5	0.86498	1
ACX60_RS09915	tonB	WP_000525879.1	biopolymer transporter TonB	33	122.1	87.3	-0.48	157201	57616.1	-34.8	0.25275	0.95277
ACX60_RS09920	exbB	WP_002009183.1	biopolymer transporter ExbB	55	112	105.3	-0.09	240269	115883	-6.7	0.77852	1
ACX60_RS09925	exbD	WP_000525865.1	biopolymer transporter ExbD	30	43.6	61	0.48	50998.1	36595.5	17.4	0.32953	0.97394
ACX60_RS09930	exbD	WP_000525670.1	biopolymer transporter ExbD	26	121.2	88.8	-0.45	122939	46182.2	-32.4	0.25522	0.95277
ACX60_RS09935	speG, SAT	WP_000609131.1	GNAT family N-acetyltransferase	32	64.9	96.7	0.58	80984.2	61891.1	31.8	0.07485	0.78624
ACX60_RS09940	aceB, glcB	WP_000126961.1	malate synthase G	128	133.6	160.9	0.27	667101	411930	27.3	0.13008	0.8892
ACX60_RS09945		WP_001186632.1	hypothetical protein	11	62.1	122.3	0.98	26647	26899.7	60.2	0.33816	0.97394
ACX60_RS09950		WP_000219866.1	hypothetical protein	16	188.7	94.2	-1	117747	30152.3	-94.5	0.44897	0.98648
ACX60_RS09955		WP_000182699.1	lysozyme	37	132.9	114.4	-0.22	191787	84632.3	-18.5	0.51273	0.99898
ACX60_RS09960		WP_002054644.1	hypothetical protein	14	88.6	155.9	0.82	48385.9	43663.5	67.3	0.15638	0.904
ACX60_RS09965		WP_000192609.1	hypothetical protein	50	148.5	121.1	-0.29	289579	121067	-27.4	0.35953	0.97695
ACX60_RS09970		WP_011859165.1	hypothetical protein	107	137.9	147.9	0.1	575564	316544	10	0.60539	1
ACX60_RS09975		WP_000054088.1	hypothetical protein	189	156.4	163.5	0.06	1.15298e+06	618186	7.1	0.6612	1
ACX60_RS09980		WP_001024530.1	hypothetical protein	15	37	100.3	1.44	21643.6	30100.8	63.3	0.01654	0.53331
ACX60_RS09985		WP_000133292.1	hypothetical protein	33	114.1	161.1	0.5	146788	106340	47.1	0.10246	0.85486
ACX60_RS09990		WP_000174194.1	hypothetical protein	33	129.1	135.5	0.07	166089	89452.9	6.5	0.83996	1
ACX60_RS09995		WP_049594833.1	hypothetical protein	201	191.5	182.4	-0.07	1.50092e+06	733317	-9.1	0.63228	1
ACX60_RS10000		WP_032061919.1	lipoprotein	27	65	68	0.06	68466.8	36719.7	3	0.88944	1
ACX60_RS10005		WP_000638276.1	hypothetical protein	12	43.8	112	1.36	20477.3	26872.4	68.2	0.00512	0.34838
ACX60_RS10010		WP_000113359.1	hypothetical protein	22	185.5	170.1	-0.13	159182	74830.4	-15.5	0.74767	1
ACX60_RS10015		WP_001062225.1	hypothetical protein	22	205.1	243.8	0.25	175992	107257	38.6	0.50995	0.99898
ACX60_RS10020		WP_000598738.1	hypothetical protein	20	196	248.7	0.34	152916	99464.1	52.6	0.40074	0.98089
ACX60_RS10025		WP_000426677.1	hypothetical protein	26	132.1	143.8	0.12	133933	74779.7	11.7	0.74618	1
ACX60_RS10030		WP_001139339.1	head-tail adaptor protein	21	151.7	145.1	-0.06	124265	60939	-6.6	0.88027	1
ACX60_RS10035		WP_000631203.1	hypothetical protein	15	129.4	96.2	-0.43	75702.4	28865.2	-33.2	0.33494	0.97394
ACX60_RS10040		WP_000137064.1	phage capsid protein	53	195.8	183.4	-0.09	404691	194377	-12.4	0.7331	1
ACX60_RS10045	K06904	WP_000375470.1	peptidase U35	23	159.1	209.7	0.4	142672	96480.1	50.7	0.22309	0.94638
ACX60_RS10050		WP_000108390.1	phage portal protein	59	130.9	163.1	0.32	301277	192505	32.2	0.25226	0.95277
ACX60_RS10055		WP_049594834.1	terminase	70	143.1	124.9	-0.2	390677	174833	-18.2	0.45159	0.98648
ACX60_RS10060		WP_000467659.1	hypothetical protein	6	74	136.7	0.88	17323.9	16406.6	62.7	0.30673	0.97394
ACX60_RS10065		WP_001219091.1	hypothetical protein	27	115.1	100.6	-0.19	121194	54314.5	-14.5	0.66089	1
ACX60_RS10070			HNH endonuclease	9	223.4	203.7	-0.13	78400.8	36659.7	-19.7	0.93003	1
ACX60_RS10075		WP_000503076.1	hypothetical protein	13	87.6	141	0.69	44436.4	36658.9	53.4	0.15745	0.904
ACX60_RS10080		WP_000093655.1	hypothetical protein	7	150	106.4	-0.5	40939	14893.5	-43.6	0.61955	1
ACX60_RS10085		WP_000433061.1	hypothetical protein	26	148.3	149.7	0.01	150374	77851.2	1.4	0.96815	1
ACX60_RS10090		WP_000856321.1	hypothetical protein	19	240.3	204	-0.24	178092	77512.9	-36.4	0.58296	1
ACX60_RS10095		WP_000152595.1	hypothetical protein	28	82.4	113.8	0.47	90003.2	63753.9	31.4	0.26629	0.95501
ACX60_RS10100		WP_000910071.1	hypothetical protein	17	190	167.7	-0.18	126000	57007.2	-22.4	0.66534	1
ACX60_RS10105		WP_000344040.1	hypothetical protein	60	80.7	84.1	0.06	188952	100948	3.4	0.85032	1
ACX60_RS10110		WP_001060708.1	hypothetical protein	32	254.7	211.3	-0.27	317820	135218	-43.4	0.39789	0.98046
ACX60_RS10115		WP_000801885.1	hypothetical protein	28	231.6	240.7	0.06	252853	134791	9.1	0.8668	1
ACX60_RS10120		WP_000846967.1	hypothetical protein	20	87.6	107	0.29	68344.9	42783.4	19.3	0.48795	0.98802
ACX60_RS10125		WP_000009564.1	DNA helicase	70	141.1	181.7	0.37	385087	254422	40.7	0.11151	0.87331
ACX60_RS10130		WP_049594835.1	DUF1376 domain-containing protein	42	100.3	90.3	-0.15	164252	75877.1	-9.9	0.71111	1
ACX60_RS10135		WP_001005276.1	hypothetical protein	12	116	71.7	-0.69	54265.2	17209.8	-44.2	0.45103	0.98648
ACX60_RS10140		WP_079454675.1	hypothetical protein	10	78.7	134.6	0.77	30693.1	26925.1	55.9	0.20858	0.93303
ACX60_RS10145		WP_049594836.1	Cro/Cl family transcriptional regulator	40	0	0	0	0	0	0	1	1
ACX60_RS10150		WP_001071965.1	hypothetical protein	22	62.7	80.9	0.37	53797.7	35587	18.2	0.41946	0.98648
ACX60_RS10155		WP_001284990.1	hypothetical protein	13	145.1	76.1	-0.93	73545.1	19797.9	-68.9	0.27337	0.96431
ACX60_RS10160			hypothetical protein	26	231.3	186.2	-0.31	234540	96816.6	-45.1	0.39038	0.97695
ACX60_RS10165		WP_000129433.1	hypothetical protein	17	80.6	42.2	-0.93	53429.9	14364.4	-38.3	0.19941	0.92481
ACX60_RS10170		WP_000717853.1	hypothetical protein	13	202.6	133.5	-0.6	102720	34705.5	-69.1	0.44165	0.98648
ACX60_RS10175		WP_000130778.1	hypothetical protein	27	190.2	166.1	-0.2	200298	89711.3	-24.1	0.59616	1
ACX60_RS10180		WP_000992057.1	hypothetical protein	21	264	219.8	-0.26	216214	92315.6	-44.2	0.52843	0.99898
ACX60_RS10185		WP_000005654.1	hypothetical protein	8	169.3	100.3	-0.76	52826.5	16050.1	-69	0.29231	0.97394
ACX60_RS10190		WP_000141160.1	hypothetical protein	19	140.2	126.8	-0.15	103921	48185.2	-13.4	0.82835	1
ACX60_RS10195		WP_000190203.1	integrase	62	99.7	107.9	0.11	241019	133851	8.3	0.67357	1
ACX60_RS10200	zapE	WP_000933387.1	AFG1 family ATPase	76	102.2	59.3	-0.79	303056	90142.2	-42.9	0.01135	0.4572
ACX60_RS10205		WP_000830354.1	AraC family transcriptional regulator	82	61.4	53.8	-0.19	196472	88235.9	-7.6	0.53295	0.99898
ACX60_RS10210		WP_000930606.1	4-hydroxyacetophenone monooxygenase	106	87	108.6	0.32	359625	230197	21.6	0.13059	0.8892
ACX60_RS10215		WP_001190745.1	membrane protein	79	77.3	84.5	0.13	238176	133584	7.2	0.67701	1
ACX60_RS10220	pyrF	WP_000392928.1	orotidine 5'-phosphate decarboxylase	46	7.6	2.7	-1.5	13713.1	2488.89	-4.9	0.09356	0.84807
ACX60_RS10225		WP_001269278.1	membrane protein	21	28.8	89.7	1.64	23546.6	37673.4	60.9	0.02403	0.56894
ACX60_RS10230	ihfB, himD	WP_000205997.1	integration host factor subunit beta	13	64.4	26.4	-1.29	32654.6	6867.83	-38	0.20658	0.93303
ACX60_RS10235	RP-S1, rpsA	WP_000140309.1	30S ribosomal protein S1	90	26.9	5.9	-2.18	94250.3	10656.7	-20.9	0.19021	0.91951
ACX60_RS10240	cmk	WP_000218018.1	cytidylate kinase	51	0.1	0	-0.08	116.3	0	-0.1	0.55199	0.99898
[truncated: 1,549 more rows]

## Sheet: ∆ldtAb vs WT hits
Hits
RefSeq locus	Name	Protein ID	Description	Sites	Mean Ctrl (WT library)	Mean Exp (∆ldtAb library)	log2FC	Sum Ctrl (WT library)	Sum Exp (∆ldtAb library)	Delta Mean	p-value	q-value
ACX60_RS05685	ldtAb	WP_000498089.1	peptidase	84	149.4	0.3	-9.08	489287	464.92	-149.1	0	0
ACX60_RS03475	elsL	WP_000077301.1	peptidase	29	213	6.5	-5.04	240912	3759.74	-206.5	0	0.00012
ACX60_RS14000	ftsK, spoIIIE	WP_000127830.1	cell division protein FstK	168	29.6	7.4	-1.99	193761	25003.5	-22.1	0	0.00035
ACX60_RS13380	wzi	WP_000479770.1	hypothetical protein	94	34.6	9.8	-1.83	126936	18364.2	-24.9	0	0.00266
ACX60_RS16915	ctpA	WP_000939111.1	peptidase S41	73	131.7	44.3	-1.57	374844	64729.8	-87.3	4e-05	0.01427
ACX60_RS01520	mrcA, pbp1a	WP_000736677.1	penicillin-binding protein 1A	149	339.6	115.9	-1.55	1.97347e+06	345438	-223.7	0	0
ACX60_RS14185		WP_001088484.1	hypothetical protein	129	194.9	79.3	-1.3	980547	204551	-115.6	0	0.00057
ACX60_RS15005	mlaA, vacJ	WP_001109856.1	hypothetical protein	64	71.4	32.4	-1.14	178253	41521.5	-39	0.00013	0.04073
ACX60_RS16320	recC	WP_049594861.1	exonuclease V subunit gamma	192	44.3	24.8	-0.83	331352	95393	-19.4	1e-05	0.00572
ACX60_RS16315	recB	WP_049594860.1	exonuclease V subunit beta	194	39.5	23.1	-0.78	299229	89510	-16.5	0.00014	0.04073
ACX60_RS14630	bfmS	WP_000472465.1	two-component sensor histidine kinase	98	62.1	104.7	0.75	237404	205187	42.6	0.00011	0.04008

## Sheet: Header information
Header information
RefSeq locus	NZ_CP012004 locus
gene	gene name pulled from match in KEGG database or manually annotated
protein ID	NCBI protein accession
genbank prot description	protein annotation from genbank
Sites	Number of TA sites in the gene.
Mean Ctrl (WT library)	Mean of read counts in control (WT) transposon library (avg over TA sites and reps)
Mean Exp (∆ldtAb library)	Mean of read counts in experimental (∆ldtAb deletion mutant) transposon library (avg over TA sites and reps)
log2FC	Log-fold-change of exp over ctrl
Sum Ctrl (WT library)	Sum of read counts in the control (WT) library
Sum Exp (∆ldtAb library)	Sum of read counts in the experimental (∆ldtAb deletion mutant) library
Delta Mean	Difference in the mean insertion counts.
p-value	P-value calculated by the permutation test.
q-value	Adjusted p-value controlling for the FDR (Benjamini-Hochberg)
