# Supplementary material for: A New Class of Cell Wall-Recycling l,d-Carboxypeptidase Determines β-Lactam Susceptibility and Morphogenesis in Acinetobacter baumannii
Source: mBio. 2021 Dec 7;12(6):e02786-21. doi: 10.1128/mBio.02786-21 (PMC8649774; doi:10.1128/mBio.02786-21)
Supplement: DATA SET S3 [file mbio.02786-21-sd003.xlsx]

## Sheet: Dataset S3
Dataset S3. ElsL orthologs.
Accession	SeqID	Length	Organism	Superkingdom	Phylum	Class	Order	Family	Genus
WP_028990525	ref|WP_028990525.1|gi|655942350	161	Thermithiobacillus tepidarius	Bacteria	Proteobacteria	Acidithiobacillia	Acidithiobacillales	Thermithiobacillaceae	Thermithiobacillus
WP_041648352	ref|WP_041648352.1|gi|753931633	183	Acidithiobacillus ferrivorans	Bacteria	Proteobacteria	Acidithiobacillia	Acidithiobacillales	Acidithiobacillaceae	Acidithiobacillus
WP_113525928	ref|WP_113525928.1|gi|1427063601	180	Acidithiobacillus	Bacteria	Proteobacteria	Acidithiobacillia	Acidithiobacillales	Acidithiobacillaceae
WP_123105768	ref|WP_123105768.1|gi|1511877133	184	Acidithiobacillus sulfuriphilus	Bacteria	Proteobacteria	Acidithiobacillia	Acidithiobacillales	Acidithiobacillaceae	Acidithiobacillus
WP_012537414	ref|WP_012537414.1|gi|501530940	184	Acidithiobacillus ferrooxidans	Bacteria	Proteobacteria	Acidithiobacillia	Acidithiobacillales	Acidithiobacillaceae	Acidithiobacillus
WP_163095967	ref|WP_163095967.1|gi|1815939492	184	Acidithiobacillus ferrianus	Bacteria	Proteobacteria	Acidithiobacillia	Acidithiobacillales	Acidithiobacillaceae	Acidithiobacillus
WP_031571735	ref|WP_031571735.1|gi|671597494	181	Acidithiobacillus	Bacteria	Proteobacteria	Acidithiobacillia	Acidithiobacillales	Acidithiobacillaceae
WP_143214921	ref|WP_143214921.1|gi|1709837587	131	Acidithiobacillus albertensis	Bacteria	Proteobacteria	Acidithiobacillia	Acidithiobacillales	Acidithiobacillaceae	Acidithiobacillus
WP_049757861	ref|WP_049757861.1|gi|908590552	146	Magnetococcus marinus	Bacteria	Proteobacteria	Alphaproteobacteria	Magnetococcales	Magnetococcaceae	Magnetococcus
WP_085446225	ref|WP_085446225.1|gi|1186621024	180	Magnetofaba australis	Bacteria	Proteobacteria	Alphaproteobacteria	Magnetococcales	Magnetococcaceae	Magnetofaba
WP_080919625	ref|WP_080919625.1|gi|1172573713	184	Pseudaminobacter manganicus	Bacteria	Proteobacteria	Alphaproteobacteria	Hyphomicrobiales	Phyllobacteriaceae	Pseudaminobacter
WP_126012543	ref|WP_126012543.1|gi|1543107397	184	Hyphomicrobiales	Bacteria	Proteobacteria	Alphaproteobacteria
WP_082376839	ref|WP_082376839.1|gi|1176549848	177	Ahrensia marina	Bacteria	Proteobacteria	Alphaproteobacteria	Hyphomicrobiales	Ahrensiaceae	Ahrensia
WP_136542961	ref|WP_136542961.1|gi|1625894656	184	Hyphomicrobiales	Bacteria	Proteobacteria	Alphaproteobacteria
WP_172215670	ref|WP_172215670.1|gi|1847010845	161	Caenimonas soli	Bacteria	Proteobacteria	Betaproteobacteria	Burkholderiales	Comamonadaceae	Caenimonas
WP_168989338	ref|WP_168989338.1|gi|1835920903	159	Azoarcus taiwanensis	Bacteria	Proteobacteria	Betaproteobacteria	Rhodocyclales	Zoogloeaceae	Azoarcus
WP_194721841	ref|WP_194721841.1|gi|1931102217	175	Noviherbaspirillum malthae	Bacteria	Proteobacteria	Betaproteobacteria	Burkholderiales	Oxalobacteraceae	Noviherbaspirillum
WP_153117469	ref|WP_153117469.1|gi|1772040866	191	Rhodocyclus tenuis	Bacteria	Proteobacteria	Betaproteobacteria	Rhodocyclales	Rhodocyclaceae	Rhodocyclus
WP_102647050	ref|WP_102647050.1|gi|1332598077	161	Trinickia dabaoshanensis	Bacteria	Proteobacteria	Betaproteobacteria	Burkholderiales	Burkholderiaceae	Trinickia
WP_169202155	ref|WP_169202155.1|gi|1836844313	159	Aromatoleum bremense	Bacteria	Proteobacteria	Betaproteobacteria	Rhodocyclales	Rhodocyclaceae	Aromatoleum
WP_144310649	ref|WP_144310649.1|gi|1717118616	158	Denitromonas halophilus	Bacteria	Proteobacteria	Betaproteobacteria	Rhodocyclales	Rhodocyclaceae	Denitromonas
WP_169199530	ref|WP_169199530.1|gi|1836841284	159	Aromatoleum buckelii	Bacteria	Proteobacteria	Betaproteobacteria	Rhodocyclales	Rhodocyclaceae	Aromatoleum
WP_211166559	ref|WP_211166559.1|gi|2030432294	181	Aromatoleum anaerobium	Bacteria	Proteobacteria	Betaproteobacteria	Rhodocyclales	Rhodocyclaceae	Aromatoleum
WP_115534934	ref|WP_115534934.1|gi|1444772677	163	Trinickia dinghuensis	Bacteria	Proteobacteria	Betaproteobacteria	Burkholderiales	Burkholderiaceae	Trinickia
WP_028228877	ref|WP_028228877.1|gi|654774396	157	Paraburkholderia ferrariae	Bacteria	Proteobacteria	Betaproteobacteria	Burkholderiales	Burkholderiaceae	Paraburkholderia
WP_153111286	ref|WP_153111286.1|gi|1772033483	159	Propionivibrio limicola	Bacteria	Proteobacteria	Betaproteobacteria	Rhodocyclales	Rhodocyclaceae	Propionivibrio
WP_124706333	ref|WP_124706333.1|gi|1526744992	165	Sulfuriferula multivorans	Bacteria	Proteobacteria	Betaproteobacteria	Nitrosomonadales	Sulfuricellaceae	Sulfuriferula
WP_124948126	ref|WP_124948126.1|gi|1531882677	161	Sulfurirhabdus autotrophica	Bacteria	Proteobacteria	Betaproteobacteria	Nitrosomonadales	Sulfuricellaceae	Sulfurirhabdus
WP_048709345	ref|WP_048709345.1|gi|880985703	159	Thauera humireducens	Bacteria	Proteobacteria	Betaproteobacteria	Rhodocyclales	Zoogloeaceae	Thauera
WP_065340185	ref|WP_065340185.1|gi|1043078360	159	Azoarcus olearius	Bacteria	Proteobacteria	Betaproteobacteria	Rhodocyclales	Zoogloeaceae	Azoarcus
WP_109013788	ref|WP_109013788.1|gi|1388986265	159	Novimethylophilus kurashikiensis	Bacteria	Proteobacteria	Betaproteobacteria	Nitrosomonadales	Methylophilaceae	Novimethylophilus
WP_141348895	ref|WP_141348895.1|gi|1697880131	159	Zoogloea ramigera	Bacteria	Proteobacteria	Betaproteobacteria	Rhodocyclales	Zoogloeaceae	Zoogloea
WP_041647439	ref|WP_041647439.1|gi|753929792	159	Aromatoleum aromaticum	Bacteria	Proteobacteria	Betaproteobacteria	Rhodocyclales	Rhodocyclaceae	Aromatoleum
WP_136386615	ref|WP_136386615.1|gi|1624323453	159	Azoarcus rhizosphaerae	Bacteria	Proteobacteria	Betaproteobacteria	Rhodocyclales	Zoogloeaceae	Azoarcus
WP_089397501	ref|WP_089397501.1|gi|1219382423	159	Noviherbaspirillum humi	Bacteria	Proteobacteria	Betaproteobacteria	Burkholderiales	Oxalobacteraceae	Noviherbaspirillum
WP_187394643	ref|WP_187394643.1|gi|1897898522	159	Zoogloea oleivorans	Bacteria	Proteobacteria	Betaproteobacteria	Rhodocyclales	Zoogloeaceae	Zoogloea
WP_013294150	ref|WP_013294150.1|gi|503059174	159	Gallionella capsiferriformans	Bacteria	Proteobacteria	Betaproteobacteria	Nitrosomonadales	Gallionellaceae	Gallionella
WP_028995580	ref|WP_028995580.1|gi|655952660	160	Azonexus hydrophilus	Bacteria	Proteobacteria	Betaproteobacteria	Rhodocyclales	Azonexaceae	Azonexus
WP_088707933	ref|WP_088707933.1|gi|1213995277	160	Noviherbaspirillum denitrificans	Bacteria	Proteobacteria	Betaproteobacteria	Burkholderiales	Oxalobacteraceae	Noviherbaspirillum
WP_004327621	ref|WP_004327621.1|gi|490456863	159	Thauera	Bacteria	Proteobacteria	Betaproteobacteria	Rhodocyclales	Zoogloeaceae
WP_040041834	ref|WP_040041834.1|gi|748793823	162	Noviherbaspirillum autotrophicum	Bacteria	Proteobacteria	Betaproteobacteria	Burkholderiales	Oxalobacteraceae	Noviherbaspirillum
WP_205734139	ref|WP_205734139.1|gi|1996400562	171	Acidovorax kalamii	Bacteria	Proteobacteria	Betaproteobacteria	Burkholderiales	Comamonadaceae	Acidovorax
WP_136347363	ref|WP_136347363.1|gi|1624200316	160	Azoarcus nasutitermitis	Bacteria	Proteobacteria	Betaproteobacteria	Rhodocyclales	Zoogloeaceae	Azoarcus
WP_068636563	ref|WP_068636563.1|gi|1057268790	159	Thauera butanivorans	Bacteria	Proteobacteria	Betaproteobacteria	Rhodocyclales	Zoogloeaceae	Thauera
WP_026295280	ref|WP_026295280.1|gi|648603529	162	Methylophilus methylotrophus	Bacteria	Proteobacteria	Betaproteobacteria	Nitrosomonadales	Methylophilaceae	Methylophilus
WP_013030116	ref|WP_013030116.1|gi|502795140	159	Sideroxydans lithotrophicus	Bacteria	Proteobacteria	Betaproteobacteria	Nitrosomonadales	Gallionellaceae	Sideroxydans
WP_015829747	ref|WP_015829747.1|gi|506309972	164	Methylovorus glucosotrophus	Bacteria	Proteobacteria	Betaproteobacteria	Nitrosomonadales	Methylophilaceae	Methylovorus
WP_068805461	ref|WP_068805461.1|gi|1057506849	163	Thauera phenolivorans	Bacteria	Proteobacteria	Betaproteobacteria	Rhodocyclales	Zoogloeaceae	Thauera
WP_021248758	ref|WP_021248758.1|gi|544832980	159	Thauera terpenica	Bacteria	Proteobacteria	Betaproteobacteria	Rhodocyclales	Zoogloeaceae	Thauera
WP_066881529	ref|WP_066881529.1|gi|1055133789	160	Dechloromonas denitrificans	Bacteria	Proteobacteria	Betaproteobacteria	Rhodocyclales	Azonexaceae	Dechloromonas
WP_041673357	ref|WP_041673357.1|gi|753991894	161	Sulfuricella denitrificans	Bacteria	Proteobacteria	Betaproteobacteria	Nitrosomonadales	Sulfuricellaceae	Sulfuricella
WP_147073500	ref|WP_147073500.1|gi|1724317375	165	Sulfuriferula plumbiphila	Bacteria	Proteobacteria	Betaproteobacteria	Nitrosomonadales	Sulfuricellaceae	Sulfuriferula
WP_153131893	ref|WP_153131893.1|gi|1772056499	160	Dechloromonas hortensis	Bacteria	Proteobacteria	Betaproteobacteria	Rhodocyclales	Azonexaceae	Dechloromonas
WP_025870662	ref|WP_025870662.1|gi|647594015	163	Methylobacillus glycogenes	Bacteria	Proteobacteria	Betaproteobacteria	Nitrosomonadales	Methylophilaceae	Methylobacillus
WP_121457090	ref|WP_121457090.1|gi|1493460228	160	Azonexus fungiphilus	Bacteria	Proteobacteria	Betaproteobacteria	Rhodocyclales	Azonexaceae	Azonexus
WP_011380570	ref|WP_011380570.1|gi|499699836	159	Nitrosospira multiformis	Bacteria	Proteobacteria	Betaproteobacteria	Nitrosomonadales	Nitrosomonadaceae	Nitrosospira
WP_019918451	ref|WP_019918451.1|gi|518761161	159	Methyloversatilis discipulorum	Bacteria	Proteobacteria	Betaproteobacteria	Nitrosomonadales	Sterolibacteriaceae	Methyloversatilis
WP_018410844	ref|WP_018410844.1|gi|517222026	159	Methyloversatilis thermotolerans	Bacteria	Proteobacteria	Betaproteobacteria	Nitrosomonadales	Sterolibacteriaceae	Methyloversatilis
WP_062625990	ref|WP_062625990.1|gi|1011805607	159	Ferriphaselus amnicola	Bacteria	Proteobacteria	Betaproteobacteria	Nitrosomonadales	Gallionellaceae	Ferriphaselus
WP_008059238	ref|WP_008059238.1|gi|495334501	166	Methyloversatilis universalis	Bacteria	Proteobacteria	Betaproteobacteria	Nitrosomonadales	Sterolibacteriaceae	Methyloversatilis
WP_160816944	ref|WP_160816944.1|gi|1801153744	162	Nitrosomonas oligotropha	Bacteria	Proteobacteria	Betaproteobacteria	Nitrosomonadales	Nitrosomonadaceae	Nitrosomonas
WP_091470393	ref|WP_091470393.1|gi|1223432538	159	Methylophilus rhizosphaerae	Bacteria	Proteobacteria	Betaproteobacteria	Nitrosomonadales	Methylophilaceae	Methylophilus
WP_094267653	ref|WP_094267653.1|gi|1230803131	159	Thauera propionica	Bacteria	Proteobacteria	Betaproteobacteria	Rhodocyclales	Zoogloeaceae	Thauera
WP_062558146	ref|WP_062558146.1|gi|1011714307	159	Nitrosomonas ureae	Bacteria	Proteobacteria	Betaproteobacteria	Nitrosomonadales	Nitrosomonadaceae	Nitrosomonas
WP_028792079	ref|WP_028792079.1|gi|655387949	159	Thauera linaloolentis	Bacteria	Proteobacteria	Betaproteobacteria	Rhodocyclales	Zoogloeaceae	Thauera
WP_075148583	ref|WP_075148583.1|gi|1126144584	159	Thauera chlorobenzoica	Bacteria	Proteobacteria	Betaproteobacteria	Rhodocyclales	Zoogloeaceae	Thauera
WP_102246400	ref|WP_102246400.1|gi|1328138309	159	Azoarcus pumilus	Bacteria	Proteobacteria	Betaproteobacteria	Rhodocyclales	Zoogloeaceae	Azoarcus
WP_123236362	ref|WP_123236362.1|gi|1516283976	159	Pseudomethylobacillus aquaticus	Bacteria	Proteobacteria	Betaproteobacteria	Nitrosomonadales	Methylophilaceae	Pseudomethylobacillus
WP_004176841	ref|WP_004176841.1|gi|490280925	159	Nitrosospira lacus	Bacteria	Proteobacteria	Betaproteobacteria	Nitrosomonadales	Nitrosomonadaceae	Nitrosospira
WP_114649643	ref|WP_114649643.1|gi|1438067125	159	Thauera hydrothermalis	Bacteria	Proteobacteria	Betaproteobacteria	Rhodocyclales	Zoogloeaceae	Thauera
WP_203386308	ref|WP_203386308.1|gi|1983621587	159	Azospira restricta	Bacteria	Proteobacteria	Betaproteobacteria	Rhodocyclales	Rhodocyclaceae	Azospira
WP_133589322	ref|WP_133589322.1|gi|1597934121	159	Azoarcus indigens	Bacteria	Proteobacteria	Betaproteobacteria	Rhodocyclales	Zoogloeaceae	Azoarcus
WP_011287942	ref|WP_011287942.1|gi|499607208	160	Dechloromonas aromatica	Bacteria	Proteobacteria	Betaproteobacteria	Rhodocyclales	Azonexaceae	Dechloromonas
WP_162084740	ref|WP_162084740.1|gi|1805205165	165	Sulfuriferula nivalis	Bacteria	Proteobacteria	Betaproteobacteria	Nitrosomonadales	Sulfuricellaceae	Sulfuriferula
WP_110525349	ref|WP_110525349.1|gi|1402627423	161	Azoarcus communis	Bacteria	Proteobacteria	Betaproteobacteria	Rhodocyclales	Zoogloeaceae	Azoarcus
WP_011633708	ref|WP_011633708.1|gi|499952974	159	Nitrosomonas	Bacteria	Proteobacteria	Betaproteobacteria	Nitrosomonadales	Nitrosomonadaceae
WP_131446279	ref|WP_131446279.1|gi|1590032390	160	Parasulfuritortus cantonensis	Bacteria	Proteobacteria	Betaproteobacteria	Nitrosomonadales	Thiobacillaceae	Parasulfuritortus
WP_182328279	ref|WP_182328279.1|gi|1888207481	159	Comamonas piscis	Bacteria	Proteobacteria	Betaproteobacteria	Burkholderiales	Comamonadaceae	Comamonas
WP_011480070	ref|WP_011480070.1|gi|499799336	160	Methylobacillus flagellatus	Bacteria	Proteobacteria	Betaproteobacteria	Nitrosomonadales	Methylophilaceae	Methylobacillus
WP_018508180	ref|WP_018508180.1|gi|517332688	164	Thiobacillus thioparus	Bacteria	Proteobacteria	Betaproteobacteria	Nitrosomonadales	Thiobacillaceae	Thiobacillus
WP_027458524	ref|WP_027458524.1|gi|653253118	160	Dechloromonas agitata	Bacteria	Proteobacteria	Betaproteobacteria	Rhodocyclales	Azonexaceae	Dechloromonas
WP_140003134	ref|WP_140003134.1|gi|1693022763	162	Methylophilus medardicus	Bacteria	Proteobacteria	Betaproteobacteria	Nitrosomonadales	Methylophilaceae	Methylophilus
WP_026685287	ref|WP_026685287.1|gi|651963271	160	Azovibrio restrictus	Bacteria	Proteobacteria	Betaproteobacteria	Rhodocyclales	Rhodocyclaceae	Azovibrio
WP_149426481	ref|WP_149426481.1|gi|1740975403	174	Oryzomicrobium terrae	Bacteria	Proteobacteria	Betaproteobacteria	Rhodocyclales	Rhodocyclaceae	Oryzomicrobium
WP_107220674	ref|WP_107220674.1|gi|1374246724	159	Thauera aromatica	Bacteria	Proteobacteria	Betaproteobacteria	Rhodocyclales	Zoogloeaceae	Thauera
WP_090670865	ref|WP_090670865.1|gi|1222622394	159	Nitrosomonas nitrosa	Bacteria	Proteobacteria	Betaproteobacteria	Nitrosomonadales	Nitrosomonadaceae	Nitrosomonas
WP_091936730	ref|WP_091936730.1|gi|1223904699	160	Propionivibrio dicarboxylicus	Bacteria	Proteobacteria	Betaproteobacteria	Rhodocyclales	Rhodocyclaceae	Propionivibrio
WP_126461725	ref|WP_126461725.1|gi|1545289829	160	Sulfuritortus calidifontis	Bacteria	Proteobacteria	Betaproteobacteria	Nitrosomonadales	Thiobacillaceae	Sulfuritortus
WP_159690613	ref|WP_159690613.1|gi|1798490780	158	Azoarcus halotolerans	Bacteria	Proteobacteria	Betaproteobacteria	Rhodocyclales	Zoogloeaceae	Azoarcus
WP_124950046	ref|WP_124950046.1|gi|1531884681	165	Sulfuriferula thiophila	Bacteria	Proteobacteria	Betaproteobacteria	Nitrosomonadales	Sulfuricellaceae	Sulfuriferula
WP_025039540	ref|WP_025039540.1|gi|640611442	159	Nitrosospira briensis	Bacteria	Proteobacteria	Betaproteobacteria	Nitrosomonadales	Nitrosomonadaceae	Nitrosospira
WP_121088697	ref|WP_121088697.1|gi|1492837379	161	Pararobbsia silviterrae	Bacteria	Proteobacteria	Betaproteobacteria	Burkholderiales	Burkholderiaceae	Pararobbsia
WP_028462279	ref|WP_028462279.1|gi|655013256	159	Nitrosomonas cryotolerans	Bacteria	Proteobacteria	Betaproteobacteria	Nitrosomonadales	Nitrosomonadaceae	Nitrosomonas
WP_162049879	ref|WP_162049879.1|gi|1805165922	160	Fluviibacter phosphoraccumulans	Bacteria	Proteobacteria	Betaproteobacteria	Rhodocyclales	Fluviibacteraceae	Fluviibacter
WP_018078634	ref|WP_018078634.1|gi|516744419	165	Thiobacillus denitrificans	Bacteria	Proteobacteria	Betaproteobacteria	Nitrosomonadales	Thiobacillaceae	Thiobacillus
WP_089374634	ref|WP_089374634.1|gi|1219359303	162	Methylobacillus rhizosphaerae	Bacteria	Proteobacteria	Betaproteobacteria	Nitrosomonadales	Methylophilaceae	Methylobacillus
WP_090288470	ref|WP_090288470.1|gi|1222234011	160	Nitrosomonas mobilis	Bacteria	Proteobacteria	Betaproteobacteria	Nitrosomonadales	Nitrosomonadaceae	Nitrosomonas
WP_107794618	ref|WP_107794618.1|gi|1381913618	159	Nitrosomonas aestuarii	Bacteria	Proteobacteria	Betaproteobacteria	Nitrosomonadales	Nitrosomonadaceae	Nitrosomonas
WP_085274977	ref|WP_085274977.1|gi|1184715994	163	Pseudogulbenkiania subflava	Bacteria	Proteobacteria	Betaproteobacteria	Neisseriales	Chromobacteriaceae	Pseudogulbenkiania
WP_041674934	ref|WP_041674934.1|gi|753995686	161	Ramlibacter tataouinensis	Bacteria	Proteobacteria	Betaproteobacteria	Burkholderiales	Comamonadaceae	Ramlibacter
WP_090630374	ref|WP_090630374.1|gi|1222581401	159	Nitrosomonas marina	Bacteria	Proteobacteria	Betaproteobacteria	Nitrosomonadales	Nitrosomonadaceae	Nitrosomonas
WP_028497774	ref|WP_028497774.1|gi|655049190	159	Microvirgula aerodenitrificans	Bacteria	Proteobacteria	Betaproteobacteria	Neisseriales	Chromobacteriaceae	Microvirgula
WP_110391351	ref|WP_110391351.1|gi|1398489918	170	Rivicola pingtungensis	Bacteria	Proteobacteria	Betaproteobacteria	Neisseriales	Neisseriaceae	Rivicola
WP_008953166	ref|WP_008953166.1|gi|496239781	163	Pseudogulbenkiania ferrooxidans	Bacteria	Proteobacteria	Betaproteobacteria	Neisseriales	Chromobacteriaceae	Pseudogulbenkiania
WP_046850813	ref|WP_046850813.1|gi|821528891	159	Nitrosomonas communis	Bacteria	Proteobacteria	Betaproteobacteria	Nitrosomonadales	Nitrosomonadaceae	Nitrosomonas
WP_018151509	ref|WP_018151509.1|gi|516892636	172	Leeia oryzae	Bacteria	Proteobacteria	Betaproteobacteria	Neisseriales	Chromobacteriaceae	Leeia
WP_084136127	ref|WP_084136127.1|gi|1180650940	163	Candidimonas bauzanensis	Bacteria	Proteobacteria	Betaproteobacteria	Burkholderiales	Alcaligenaceae	Candidimonas
WP_115433533	ref|WP_115433533.1|gi|1444190159	165	Crenobacter cavernae	Bacteria	Proteobacteria	Betaproteobacteria	Neisseriales	Neisseriaceae	Crenobacter
WP_090827029	ref|WP_090827029.1|gi|1222781658	159	Nitrosovibrio tenuis	Bacteria	Proteobacteria	Betaproteobacteria	Nitrosomonadales	Nitrosomonadaceae	Nitrosovibrio
WP_172630773	ref|WP_172630773.1|gi|1847768066	160	Nitrosomonas stercoris	Bacteria	Proteobacteria	Betaproteobacteria	Nitrosomonadales	Nitrosomonadaceae	Nitrosomonas
WP_066611651	ref|WP_066611651.1|gi|1054849479	165	Crenobacter luteus	Bacteria	Proteobacteria	Betaproteobacteria	Neisseriales	Neisseriaceae	Crenobacter
WP_027824219	ref|WP_027824219.1|gi|654311063	162	Laribacter hongkongensis	Bacteria	Proteobacteria	Betaproteobacteria	Neisseriales	Chromobacteriaceae	Laribacter
WP_130458533	ref|WP_130458533.1|gi|1579118456	160	Azospira oryzae	Bacteria	Proteobacteria	Betaproteobacteria	Rhodocyclales	Rhodocyclaceae	Azospira
WP_022652701	ref|WP_022652701.1|gi|550891875	168	Aquaspirillum serpens	Bacteria	Proteobacteria	Betaproteobacteria	Neisseriales	Chromobacteriaceae	Aquaspirillum
WP_176802906	ref|WP_176802906.1|gi|1864611139	167	Undibacterium oligocarboniphilum	Bacteria	Proteobacteria	Betaproteobacteria	Burkholderiales	Oxalobacteraceae	Undibacterium
WP_000077301	ref|WP_000077301.1|gi|445999446	167	Acinetobacter	Bacteria	Proteobacteria	Gammaproteobacteria	Pseudomonadales	Moraxellaceae
WP_022575708	ref|WP_022575708.1|gi|549998002	167	Acinetobacter nosocomialis	Bacteria	Proteobacteria	Gammaproteobacteria	Pseudomonadales	Moraxellaceae	Acinetobacter
WP_068936422	ref|WP_068936422.1|gi|1057659200	167	Acinetobacter seifertii	Bacteria	Proteobacteria	Gammaproteobacteria	Pseudomonadales	Moraxellaceae	Acinetobacter
WP_081172824	ref|WP_081172824.1|gi|1173315241	167	Acinetobacter lactucae	Bacteria	Proteobacteria	Gammaproteobacteria	Pseudomonadales	Moraxellaceae	Acinetobacter
WP_014207552	ref|WP_014207552.1|gi|503973558	167	Acinetobacter pittii	Bacteria	Proteobacteria	Gammaproteobacteria	Pseudomonadales	Moraxellaceae	Acinetobacter
WP_013196915	ref|WP_013196915.1|gi|502961939	167	Acinetobacter oleivorans	Bacteria	Proteobacteria	Gammaproteobacteria	Pseudomonadales	Moraxellaceae	Acinetobacter
WP_205468577	ref|WP_205468577.1|gi|1995217972	167	Acinetobacter calcoaceticus	Bacteria	Proteobacteria	Gammaproteobacteria	Pseudomonadales	Moraxellaceae	Acinetobacter
WP_171068051	ref|WP_171068051.1|gi|1842331686	168	Acinetobacter	Bacteria	Proteobacteria	Gammaproteobacteria	Pseudomonadales	Moraxellaceae
WP_004877151	ref|WP_004877151.1|gi|491015444	173	Acinetobacter venetianus	Bacteria	Proteobacteria	Gammaproteobacteria	Pseudomonadales	Moraxellaceae	Acinetobacter
WP_005192842	ref|WP_005192842.1|gi|491334883	169	Acinetobacter	Bacteria	Proteobacteria	Gammaproteobacteria	Pseudomonadales	Moraxellaceae
WP_004652346	ref|WP_004652346.1|gi|490790199	169	Acinetobacter	Bacteria	Proteobacteria	Gammaproteobacteria	Pseudomonadales	Moraxellaceae
WP_005288782	ref|WP_005288782.1|gi|491430987	169	Acinetobacter	Bacteria	Proteobacteria	Gammaproteobacteria	Pseudomonadales	Moraxellaceae
WP_016651116	ref|WP_016651116.1|gi|514962790	169	Acinetobacter colistiniresistens	Bacteria	Proteobacteria	Gammaproteobacteria	Pseudomonadales	Moraxellaceae	Acinetobacter
WP_130162181	ref|WP_130162181.1|gi|1577393988	169	Acinetobacter halotolerans	Bacteria	Proteobacteria	Gammaproteobacteria	Pseudomonadales	Moraxellaceae	Acinetobacter
WP_065343789	ref|WP_065343789.1|gi|1043081965	169	Acinetobacter gyllenbergii	Bacteria	Proteobacteria	Gammaproteobacteria	Pseudomonadales	Moraxellaceae	Acinetobacter
WP_004640609	ref|WP_004640609.1|gi|490778423	176	Acinetobacter	Bacteria	Proteobacteria	Gammaproteobacteria	Pseudomonadales	Moraxellaceae
WP_005061634	ref|WP_005061634.1|gi|491203292	173	Acinetobacter beijerinckii	Bacteria	Proteobacteria	Gammaproteobacteria	Pseudomonadales	Moraxellaceae	Acinetobacter
WP_004950573	ref|WP_004950573.1|gi|491088963	167	Acinetobacter junii	Bacteria	Proteobacteria	Gammaproteobacteria	Pseudomonadales	Moraxellaceae	Acinetobacter
WP_004681644	ref|WP_004681644.1|gi|490819546	173	Acinetobacter	Bacteria	Proteobacteria	Gammaproteobacteria	Pseudomonadales	Moraxellaceae
WP_004648150	ref|WP_004648150.1|gi|490785988	176	Acinetobacter bohemicus	Bacteria	Proteobacteria	Gammaproteobacteria	Pseudomonadales	Moraxellaceae	Acinetobacter
WP_005236988	ref|WP_005236988.1|gi|491379097	170	Acinetobacter variabilis	Bacteria	Proteobacteria	Gammaproteobacteria	Pseudomonadales	Moraxellaceae	Acinetobacter
WP_004664642	ref|WP_004664642.1|gi|490802508	169	Acinetobacter	Bacteria	Proteobacteria	Gammaproteobacteria	Pseudomonadales	Moraxellaceae
WP_016167060	ref|WP_016167060.1|gi|507096416	168	Acinetobacter	Bacteria	Proteobacteria	Gammaproteobacteria	Pseudomonadales	Moraxellaceae
WP_067764535	ref|WP_067764535.1|gi|1056307261	164	Acinetobacter gandensis	Bacteria	Proteobacteria	Gammaproteobacteria	Pseudomonadales	Moraxellaceae	Acinetobacter
WP_018679758	ref|WP_018679758.1|gi|517509550	168	Acinetobacter tjernbergiae	Bacteria	Proteobacteria	Gammaproteobacteria	Pseudomonadales	Moraxellaceae	Acinetobacter
WP_092818779	ref|WP_092818779.1|gi|1224801558	176	Acinetobacter kookii	Bacteria	Proteobacteria	Gammaproteobacteria	Pseudomonadales	Moraxellaceae	Acinetobacter
WP_092689303	ref|WP_092689303.1|gi|1224670390	176	Acinetobacter kyonggiensis	Bacteria	Proteobacteria	Gammaproteobacteria	Pseudomonadales	Moraxellaceae	Acinetobacter
WP_092717276	ref|WP_092717276.1|gi|1224698740	171	Acinetobacter albensis	Bacteria	Proteobacteria	Gammaproteobacteria	Pseudomonadales	Moraxellaceae	Acinetobacter
WP_004981138	ref|WP_004981138.1|gi|491122698	167	Acinetobacter johnsonii	Bacteria	Proteobacteria	Gammaproteobacteria	Pseudomonadales	Moraxellaceae	Acinetobacter
WP_005027614	ref|WP_005027614.1|gi|491169244	169	Acinetobacter	Bacteria	Proteobacteria	Gammaproteobacteria	Pseudomonadales	Moraxellaceae
WP_005008072	ref|WP_005008072.1|gi|491149677	163	Acinetobacter bouvetii	Bacteria	Proteobacteria	Gammaproteobacteria	Pseudomonadales	Moraxellaceae	Acinetobacter
WP_054581338	ref|WP_054581338.1|gi|937362120	170	Acinetobacter equi	Bacteria	Proteobacteria	Gammaproteobacteria	Pseudomonadales	Moraxellaceae	Acinetobacter
WP_005179524	ref|WP_005179524.1|gi|491321558	176	Acinetobacter	Bacteria	Proteobacteria	Gammaproteobacteria	Pseudomonadales	Moraxellaceae
WP_208477756	ref|WP_208477756.1|gi|2019014271	169	Acinetobacter soli	Bacteria	Proteobacteria	Gammaproteobacteria	Pseudomonadales	Moraxellaceae	Acinetobacter
WP_049173619	ref|WP_049173619.1|gi|896157396	181	Acinetobacter ursingii	Bacteria	Proteobacteria	Gammaproteobacteria	Pseudomonadales	Moraxellaceae	Acinetobacter
WP_131261501	ref|WP_131261501.1|gi|1589838101	174	Acinetobacter	Bacteria	Proteobacteria	Gammaproteobacteria	Pseudomonadales	Moraxellaceae
WP_004645834	ref|WP_004645834.1|gi|490783665	177	Acinetobacter	Bacteria	Proteobacteria	Gammaproteobacteria	Pseudomonadales	Moraxellaceae
WP_004922347	ref|WP_004922347.1|gi|491060713	167	Acinetobacter baylyi	Bacteria	Proteobacteria	Gammaproteobacteria	Pseudomonadales	Moraxellaceae	Acinetobacter
WP_005097834	ref|WP_005097834.1|gi|491239611	177	Acinetobacter	Bacteria	Proteobacteria	Gammaproteobacteria	Pseudomonadales	Moraxellaceae
WP_120370746	ref|WP_120370746.1|gi|1487762263	175	Acinetobacter guerrae	Bacteria	Proteobacteria	Gammaproteobacteria	Pseudomonadales	Moraxellaceae	Acinetobacter
WP_039623350	ref|WP_039623350.1|gi|746597136	168	Acinetobacter harbinensis	Bacteria	Proteobacteria	Gammaproteobacteria	Pseudomonadales	Moraxellaceae	Acinetobacter
WP_163165246	ref|WP_163165246.1|gi|1816020385	168	Acinetobacter schindleri	Bacteria	Proteobacteria	Gammaproteobacteria	Pseudomonadales	Moraxellaceae	Acinetobacter
WP_087513340	ref|WP_087513340.1|gi|1200068832	167	Acinetobacter chinensis	Bacteria	Proteobacteria	Gammaproteobacteria	Pseudomonadales	Moraxellaceae	Acinetobacter
WP_068886624	ref|WP_068886624.1|gi|1057602519	163	Acinetobacter celticus	Bacteria	Proteobacteria	Gammaproteobacteria	Pseudomonadales	Moraxellaceae	Acinetobacter
WP_171406917	ref|WP_171406917.1|gi|1843980185	165	Acinetobacter	Bacteria	Proteobacteria	Gammaproteobacteria	Pseudomonadales	Moraxellaceae
WP_035365367	ref|WP_035365367.1|gi|737383882	176	Acinetobacter brisouii	Bacteria	Proteobacteria	Gammaproteobacteria	Pseudomonadales	Moraxellaceae	Acinetobacter
WP_166225002	ref|WP_166225002.1|gi|1823054412	168	Acinetobacter shaoyimingii	Bacteria	Proteobacteria	Gammaproteobacteria	Pseudomonadales	Moraxellaceae	Acinetobacter
WP_152875769	ref|WP_152875769.1|gi|1771601904	168	Acinetobacter portensis	Bacteria	Proteobacteria	Gammaproteobacteria	Pseudomonadales	Moraxellaceae	Acinetobacter
WP_153373441	ref|WP_153373441.1|gi|1774006150	166	Acinetobacter wanghuae	Bacteria	Proteobacteria	Gammaproteobacteria	Pseudomonadales	Moraxellaceae	Acinetobacter
WP_171356357	ref|WP_171356357.1|gi|1843926541	165	Acinetobacter	Bacteria	Proteobacteria	Gammaproteobacteria	Pseudomonadales	Moraxellaceae
WP_067665381	ref|WP_067665381.1|gi|1056165348	162	Acinetobacter pragensis	Bacteria	Proteobacteria	Gammaproteobacteria	Pseudomonadales	Moraxellaceae	Acinetobacter
WP_163120973	ref|WP_163120973.1|gi|1815973785	168	Acinetobacter portensis	Bacteria	Proteobacteria	Gammaproteobacteria	Pseudomonadales	Moraxellaceae	Acinetobacter
WP_088823180	ref|WP_088823180.1|gi|1214434203	169	Acinetobacter apis	Bacteria	Proteobacteria	Gammaproteobacteria	Pseudomonadales	Moraxellaceae	Acinetobacter
WP_166322737	ref|WP_166322737.1|gi|1823240083	166	Acinetobacter lanii	Bacteria	Proteobacteria	Gammaproteobacteria	Pseudomonadales	Moraxellaceae	Acinetobacter
WP_092748016	ref|WP_092748016.1|gi|1224729996	191	Acinetobacter boissieri	Bacteria	Proteobacteria	Gammaproteobacteria	Pseudomonadales	Moraxellaceae	Acinetobacter
WP_198329349	ref|WP_198329349.1|gi|1948212862	179	Psychrobacter cibarius	Bacteria	Proteobacteria	Gammaproteobacteria	Pseudomonadales	Moraxellaceae	Psychrobacter
WP_109589397	ref|WP_109589397.1|gi|1392456235	179	Psychrobacter immobilis	Bacteria	Proteobacteria	Gammaproteobacteria	Pseudomonadales	Moraxellaceae	Psychrobacter
WP_183620649	ref|WP_183620649.1|gi|1891322496	175	Psychrobacter luti	Bacteria	Proteobacteria	Gammaproteobacteria	Pseudomonadales	Moraxellaceae	Psychrobacter
WP_201581771	ref|WP_201581771.1|gi|1959069624	179	Psychrobacter glacincola	Bacteria	Proteobacteria	Gammaproteobacteria	Pseudomonadales	Moraxellaceae	Psychrobacter
WP_198328937	ref|WP_198328937.1|gi|1948210978	179	Psychrobacter faecalis	Bacteria	Proteobacteria	Gammaproteobacteria	Pseudomonadales	Moraxellaceae	Psychrobacter
WP_068407100	ref|WP_068407100.1|gi|1056995466	179	Psychrobacter	Bacteria	Proteobacteria	Gammaproteobacteria	Pseudomonadales	Moraxellaceae
WP_201594734	ref|WP_201594734.1|gi|1959083008	171	Psychrobacter fulvigenes	Bacteria	Proteobacteria	Gammaproteobacteria	Pseudomonadales	Moraxellaceae	Psychrobacter
WP_025651360	ref|WP_025651360.1|gi|647152363	182	Psychrobacter	Bacteria	Proteobacteria	Gammaproteobacteria	Pseudomonadales	Moraxellaceae
WP_201628116	ref|WP_201628116.1|gi|1959118864	175	Psychrobacter maritimus	Bacteria	Proteobacteria	Gammaproteobacteria	Pseudomonadales	Moraxellaceae	Psychrobacter
WP_106762532	ref|WP_106762532.1|gi|1371834165	166	Marinobacter fuscus	Bacteria	Proteobacteria	Gammaproteobacteria	Alteromonadales	Alteromonadaceae	Marinobacter
WP_198331724	ref|WP_198331724.1|gi|1948217696	171	Psychrobacter aquimaris	Bacteria	Proteobacteria	Gammaproteobacteria	Pseudomonadales	Moraxellaceae	Psychrobacter
WP_021812941	ref|WP_021812941.1|gi|546172020	171	Psychrobacter aquaticus	Bacteria	Proteobacteria	Gammaproteobacteria	Pseudomonadales	Moraxellaceae	Psychrobacter
WP_011280893	ref|WP_011280893.1|gi|499600159	173	Psychrobacter arcticus	Bacteria	Proteobacteria	Gammaproteobacteria	Pseudomonadales	Moraxellaceae	Psychrobacter
WP_201585763	ref|WP_201585763.1|gi|1959073733	172	Psychrobacter jeotgali	Bacteria	Proteobacteria	Gammaproteobacteria	Pseudomonadales	Moraxellaceae	Psychrobacter
WP_062535497	ref|WP_062535497.1|gi|1011688804	177	Psychrobacter urativorans	Bacteria	Proteobacteria	Gammaproteobacteria	Pseudomonadales	Moraxellaceae	Psychrobacter
WP_201550186	ref|WP_201550186.1|gi|1959031358	171	Psychrobacter fjordensis	Bacteria	Proteobacteria	Gammaproteobacteria	Pseudomonadales	Moraxellaceae	Psychrobacter
WP_062845206	ref|WP_062845206.1|gi|1015862950	171	Psychrobacter	Bacteria	Proteobacteria	Gammaproteobacteria	Pseudomonadales	Moraxellaceae
WP_110923135	ref|WP_110923135.1|gi|1403087361	171	Psychrobacter fozii	Bacteria	Proteobacteria	Gammaproteobacteria	Pseudomonadales	Moraxellaceae	Psychrobacter
WP_067985927	ref|WP_067985927.1|gi|1056553548	159	Neptuniibacter pectenicola	Bacteria	Proteobacteria	Gammaproteobacteria	Oceanospirillales	Oceanospirillaceae	Neptuniibacter
WP_093071327	ref|WP_093071327.1|gi|1225057449	171	Psychrobacter	Bacteria	Proteobacteria	Gammaproteobacteria	Pseudomonadales	Moraxellaceae
WP_011514182	ref|WP_011514182.1|gi|499833448	171	Psychrobacter cryohalolentis	Bacteria	Proteobacteria	Gammaproteobacteria	Pseudomonadales	Moraxellaceae	Psychrobacter
WP_124925229	ref|WP_124925229.1|gi|1528597379	158	Amphritea balenae	Bacteria	Proteobacteria	Gammaproteobacteria	Oceanospirillales	Oceanospirillaceae	Amphritea
WP_201503972	ref|WP_201503972.1|gi|1958970789	179	Psychrobacter aestuarii	Bacteria	Proteobacteria	Gammaproteobacteria	Pseudomonadales	Moraxellaceae	Psychrobacter
WP_198333995	ref|WP_198333995.1|gi|1948222719	171	Psychrobacter namhaensis	Bacteria	Proteobacteria	Gammaproteobacteria	Pseudomonadales	Moraxellaceae	Psychrobacter
WP_211252225	ref|WP_211252225.1|gi|2032346013	164	Marinobacterium jannaschii	Bacteria	Proteobacteria	Gammaproteobacteria	Oceanospirillales	Oceanospirillaceae	Marinobacterium
WP_197468030	ref|WP_197468030.1|gi|1942625271	159	Neptuniibacter marinus	Bacteria	Proteobacteria	Gammaproteobacteria	Oceanospirillales	Oceanospirillaceae	Neptuniibacter
WP_198336564	ref|WP_198336564.1|gi|1948227275	171	Psychrobacter celer	Bacteria	Proteobacteria	Gammaproteobacteria	Pseudomonadales	Moraxellaceae	Psychrobacter
WP_189386530	ref|WP_189386530.1|gi|1906624558	176	Bacterioplanes sanyensis	Bacteria	Proteobacteria	Gammaproteobacteria	Oceanospirillales	Oceanospirillaceae	Bacterioplanes
WP_160022545	ref|WP_160022545.1|gi|1798854533	171	Psychrobacter nivimaris	Bacteria	Proteobacteria	Gammaproteobacteria	Pseudomonadales	Moraxellaceae	Psychrobacter
WP_058025964	ref|WP_058025964.1|gi|953553220	171	Psychrobacter	Bacteria	Proteobacteria	Gammaproteobacteria	Pseudomonadales	Moraxellaceae
WP_121440793	ref|WP_121440793.1|gi|1493442882	177	Alkalispirillum mobile	Bacteria	Proteobacteria	Gammaproteobacteria	Chromatiales	Ectothiorhodospiraceae	Alkalispirillum
WP_041604339	ref|WP_041604339.1|gi|753848722	162	Thioflavicoccus mobilis	Bacteria	Proteobacteria	Gammaproteobacteria	Chromatiales	Chromatiaceae	Thioflavicoccus
WP_138988492	ref|WP_138988492.1|gi|1679535829	159	Neptunomonas concharum	Bacteria	Proteobacteria	Gammaproteobacteria	Oceanospirillales	Oceanospirillaceae	Neptunomonas
WP_201596997	ref|WP_201596997.1|gi|1959085374	171	Psychrobacter vallis	Bacteria	Proteobacteria	Gammaproteobacteria	Pseudomonadales	Moraxellaceae	Psychrobacter
WP_038070635	ref|WP_038070635.1|gi|740229369	159	Hydrogenovibrio kuenenii	Bacteria	Proteobacteria	Gammaproteobacteria	Thiotrichales	Piscirickettsiaceae	Hydrogenovibrio
WP_051526655	ref|WP_051526655.1|gi|916919943	197	Alkanindiges illinoisensis	Bacteria	Proteobacteria	Gammaproteobacteria	Pseudomonadales	Moraxellaceae	Alkanindiges
WP_177433233	ref|WP_177433233.1|gi|1865711883	164	Thiohalobacter thiocyanaticus	Bacteria	Proteobacteria	Gammaproteobacteria	Chromatiales	Chromatiales incertae sedis	Thiohalobacter
WP_051218997	ref|WP_051218997.1|gi|916611906	179	Oceanobacter kriegii	Bacteria	Proteobacteria	Gammaproteobacteria	Oceanospirillales	Oceanospirillaceae	Oceanobacter
WP_114613334	ref|WP_114613334.1|gi|1435925324	169	Marinobacter vulgaris	Bacteria	Proteobacteria	Gammaproteobacteria	Alteromonadales	Alteromonadaceae	Marinobacter
WP_092021363	ref|WP_092021363.1|gi|1223990573	166	Marinobacter zhejiangensis	Bacteria	Proteobacteria	Gammaproteobacteria	Alteromonadales	Alteromonadaceae	Marinobacter
WP_139339007	ref|WP_139339007.1|gi|1690485634	155	Marinobacter lutaoensis	Bacteria	Proteobacteria	Gammaproteobacteria	Alteromonadales	Alteromonadaceae	Marinobacter
WP_201610200	ref|WP_201610200.1|gi|1959099226	171	Psychrobacter salsus	Bacteria	Proteobacteria	Gammaproteobacteria	Pseudomonadales	Moraxellaceae	Psychrobacter
WP_011629070	ref|WP_011629070.1|gi|499948336	177	Alkalilimnicola ehrlichii	Bacteria	Proteobacteria	Gammaproteobacteria	Chromatiales	Ectothiorhodospiraceae	Alkalilimnicola
WP_207896183	ref|WP_207896183.1|gi|2015412766	160	Thiobaca trueperi	Bacteria	Proteobacteria	Gammaproteobacteria	Chromatiales	Chromatiaceae	Thiobaca
WP_077449572	ref|WP_077449572.1|gi|1148712642	178	Psychrobacter pasteurii	Bacteria	Proteobacteria	Gammaproteobacteria	Pseudomonadales	Moraxellaceae	Psychrobacter
WP_091813608	ref|WP_091813608.1|gi|1223779582	166	Marinobacter mobilis	Bacteria	Proteobacteria	Gammaproteobacteria	Alteromonadales	Alteromonadaceae	Marinobacter
WP_019520234	ref|WP_019520234.1|gi|518350027	166	Moraxella boevrei	Bacteria	Proteobacteria	Gammaproteobacteria	Pseudomonadales	Moraxellaceae	Moraxella
WP_114700478	ref|WP_114700478.1|gi|1440912486	171	Psychrobacter	Bacteria	Proteobacteria	Gammaproteobacteria	Pseudomonadales	Moraxellaceae
WP_201601276	ref|WP_201601276.1|gi|1959089815	171	Psychrobacter submarinus	Bacteria	Proteobacteria	Gammaproteobacteria	Pseudomonadales	Moraxellaceae	Psychrobacter
WP_076878455	ref|WP_076878455.1|gi|1141054312	163	Alkanindiges hydrocarboniclasticus	Bacteria	Proteobacteria	Gammaproteobacteria	Pseudomonadales	Moraxellaceae	Alkanindiges
WP_046858582	ref|WP_046858582.1|gi|821536702	166	Sedimenticola thiotaurini	Bacteria	Proteobacteria	Gammaproteobacteria	Sedimenticola
WP_127692663	ref|WP_127692663.1|gi|1553276697	158	Neptunomonas marina	Bacteria	Proteobacteria	Gammaproteobacteria	Oceanospirillales	Oceanospirillaceae	Neptunomonas
WP_201527170	ref|WP_201527170.1|gi|1959001614	178	Psychrobacter sanguinis	Bacteria	Proteobacteria	Gammaproteobacteria	Pseudomonadales	Moraxellaceae	Psychrobacter
WP_201499111	ref|WP_201499111.1|gi|1958964315	189	Psychrobacter arenosus	Bacteria	Proteobacteria	Gammaproteobacteria	Pseudomonadales	Moraxellaceae	Psychrobacter
WP_200388794	ref|WP_200388794.1|gi|1956508959	167	Thiocapsa imhoffii	Bacteria	Proteobacteria	Gammaproteobacteria	Chromatiales	Chromatiaceae	Thiocapsa
WP_200381225	ref|WP_200381225.1|gi|1956501144	198	Thiococcus pfennigii	Bacteria	Proteobacteria	Gammaproteobacteria	Chromatiales	Chromatiaceae	Thiococcus
WP_078253427	ref|WP_078253427.1|gi|1152385629	168	Moraxella pluranimalium	Bacteria	Proteobacteria	Gammaproteobacteria	Pseudomonadales	Moraxellaceae	Moraxella
WP_037031698	ref|WP_037031698.1|gi|739167510	178	Psychrobacter phenylpyruvicus	Bacteria	Proteobacteria	Gammaproteobacteria	Pseudomonadales	Moraxellaceae	Psychrobacter
WP_100688088	ref|WP_100688088.1|gi|1293479989	166	Marinobacter aromaticivorans	Bacteria	Proteobacteria	Gammaproteobacteria	Alteromonadales	Alteromonadaceae	Marinobacter
WP_036510522	ref|WP_036510522.1|gi|738600053	160	Nitrincola	Bacteria	Proteobacteria	Gammaproteobacteria	Oceanospirillales	Oceanospirillaceae
WP_046699760	ref|WP_046699760.1|gi|818918306	168	Moraxella bovoculi	Bacteria	Proteobacteria	Gammaproteobacteria	Pseudomonadales	Moraxellaceae	Moraxella
WP_138564885	ref|WP_138564885.1|gi|1675041388	184	Thiomicrorhabdus sediminis	Bacteria	Proteobacteria	Gammaproteobacteria	Thiotrichales	Piscirickettsiaceae	Thiomicrorhabdus
WP_114278756	ref|WP_114278756.1|gi|1434527021	158	Thioalbus denitrificans	Bacteria	Proteobacteria	Gammaproteobacteria	Chromatiales	Ectothiorhodospiraceae	Thioalbus
WP_112159930	ref|WP_112159930.1|gi|1423767245	160	Nitrincola tibetensis	Bacteria	Proteobacteria	Gammaproteobacteria	Oceanospirillales	Oceanospirillaceae	Nitrincola
WP_011396535	ref|WP_011396535.1|gi|499715801	160	Hahella chejuensis	Bacteria	Proteobacteria	Gammaproteobacteria	Oceanospirillales	Hahellaceae	Hahella
WP_058481932	ref|WP_058481932.1|gi|966441609	161	Legionella waltersii	Bacteria	Proteobacteria	Gammaproteobacteria	Legionellales	Legionellaceae	Legionella
WP_100639487	ref|WP_100639487.1|gi|1293247934	166	Marinobacter salexigens	Bacteria	Proteobacteria	Gammaproteobacteria	Alteromonadales	Alteromonadaceae	Marinobacter
WP_114834582	ref|WP_114834582.1|gi|1441208658	159	Aquicella lusitana	Bacteria	Proteobacteria	Gammaproteobacteria	Legionellales	Coxiellaceae	Aquicella
WP_077451837	ref|WP_077451837.1|gi|1148715544	178	Psychrobacter piechaudii	Bacteria	Proteobacteria	Gammaproteobacteria	Pseudomonadales	Moraxellaceae	Psychrobacter
WP_014780514	ref|WP_014780514.1|gi|504593412	160	Thiocystis violascens	Bacteria	Proteobacteria	Gammaproteobacteria	Chromatiales	Chromatiaceae	Thiocystis
WP_029909143	ref|WP_029909143.1|gi|659861818	159	Hydrogenovibrio marinus	Bacteria	Proteobacteria	Gammaproteobacteria	Thiotrichales	Piscirickettsiaceae	Hydrogenovibrio
WP_036128374	ref|WP_036128374.1|gi|738171557	166	Marinobacter nitratireducens	Bacteria	Proteobacteria	Gammaproteobacteria	Alteromonadales	Alteromonadaceae	Marinobacter
WP_063514363	ref|WP_063514363.1|gi|1024861663	168	Moraxella ovis	Bacteria	Proteobacteria	Gammaproteobacteria	Pseudomonadales	Moraxellaceae	Moraxella
WP_207802549	ref|WP_207802549.1|gi|2015257375	156	Motiliproteus coralliicola	Bacteria	Proteobacteria	Gammaproteobacteria	Oceanospirillales	Oceanospirillaceae	Motiliproteus
WP_147184878	ref|WP_147184878.1|gi|1724440875	172	Pistricoccus aurantiacus	Bacteria	Proteobacteria	Gammaproteobacteria	Oceanospirillales	Halomonadaceae	Pistricoccus
WP_019621681	ref|WP_019621681.1|gi|518451474	158	Amphritea japonica	Bacteria	Proteobacteria	Gammaproteobacteria	Oceanospirillales	Oceanospirillaceae	Amphritea
WP_200375187	ref|WP_200375187.1|gi|1956494645	161	Thiocystis violacea	Bacteria	Proteobacteria	Gammaproteobacteria	Chromatiales	Chromatiaceae	Thiocystis
WP_189580146	ref|WP_189580146.1|gi|1906830056	171	Psychrobacter glaciei	Bacteria	Proteobacteria	Gammaproteobacteria	Pseudomonadales	Moraxellaceae	Psychrobacter
WP_062331946	ref|WP_062331946.1|gi|1011421127	165	Moraxella osloensis	Bacteria	Proteobacteria	Gammaproteobacteria	Pseudomonadales	Moraxellaceae	Moraxella
WP_078308312	ref|WP_078308312.1|gi|1152449681	164	Moraxella lincolnii	Bacteria	Proteobacteria	Gammaproteobacteria	Pseudomonadales	Moraxellaceae	Moraxella
WP_090728018	ref|WP_090728018.1|gi|1222681351	157	Neptunomonas qingdaonensis	Bacteria	Proteobacteria	Gammaproteobacteria	Oceanospirillales	Oceanospirillaceae	Neptunomonas
WP_207161450	ref|WP_207161450.1|gi|2006004799	159	Rhabdochromatium marinum	Bacteria	Proteobacteria	Gammaproteobacteria	Chromatiales	Chromatiaceae	Rhabdochromatium
WP_107865782	ref|WP_107865782.1|gi|1381989137	161	Agitococcus lubricus	Bacteria	Proteobacteria	Gammaproteobacteria	Pseudomonadales	Moraxellaceae	Agitococcus
WP_147222781	ref|WP_147222781.1|gi|1724482932	171	Psychrobacter frigidicola	Bacteria	Proteobacteria	Gammaproteobacteria	Pseudomonadales	Moraxellaceae	Psychrobacter
WP_087461954	ref|WP_087461954.1|gi|1199732500	165	Oleiphilus messinensis	Bacteria	Proteobacteria	Gammaproteobacteria	Oceanospirillales	Oleiphilaceae	Oleiphilus
WP_007019521	ref|WP_007019521.1|gi|494077469	159	Neptuniibacter caesariensis	Bacteria	Proteobacteria	Gammaproteobacteria	Oceanospirillales	Oceanospirillaceae	Neptuniibacter
WP_045095614	ref|WP_045095614.1|gi|769979629	162	Legionella fallonii	Bacteria	Proteobacteria	Gammaproteobacteria	Legionellales	Legionellaceae	Legionella
WP_126330570	ref|WP_126330570.1|gi|1545153962	171	Moraxella cuniculi	Bacteria	Proteobacteria	Gammaproteobacteria	Pseudomonadales	Moraxellaceae	Moraxella
WP_156777091	ref|WP_156777091.1|gi|1783971755	172	Nitrococcus mobilis	Bacteria	Proteobacteria	Gammaproteobacteria	Chromatiales	Ectothiorhodospiraceae	Nitrococcus
WP_203300384	ref|WP_203300384.1|gi|1982645314	166	Marinobacter sediminum	Bacteria	Proteobacteria	Gammaproteobacteria	Alteromonadales	Alteromonadaceae	Marinobacter
WP_018578214	ref|WP_018578214.1|gi|517405525	162	Legionella shakespearei	Bacteria	Proteobacteria	Gammaproteobacteria	Legionellales	Legionellaceae	Legionella
WP_078316764	ref|WP_078316764.1|gi|1152459641	164	Moraxella porci	Bacteria	Proteobacteria	Gammaproteobacteria	Pseudomonadales	Moraxellaceae	Moraxella
WP_028486534	ref|WP_028486534.1|gi|655037777	160	Thiomicrorhabdus chilensis	Bacteria	Proteobacteria	Gammaproteobacteria	Thiotrichales	Piscirickettsiaceae	Thiomicrorhabdus
WP_015487213	ref|WP_015487213.1|gi|505300111	172	Thalassolituus oleivorans	Bacteria	Proteobacteria	Gammaproteobacteria	Oceanospirillales	Oceanospirillaceae	Thalassolituus
WP_013835668	ref|WP_013835668.1|gi|503601592	160	Thiomicrospira cyclica	Bacteria	Proteobacteria	Gammaproteobacteria	Thiotrichales	Piscirickettsiaceae	Thiomicrospira
WP_058440718	ref|WP_058440718.1|gi|966395434	162	Legionella brunensis	Bacteria	Proteobacteria	Gammaproteobacteria	Legionellales	Legionellaceae	Legionella
WP_081964856	ref|WP_081964856.1|gi|1175417069	162	Legionella norrlandica	Bacteria	Proteobacteria	Gammaproteobacteria	Legionellales	Legionellaceae	Legionella
WP_051079794	ref|WP_051079794.1|gi|916355481	175	Marinobacter nanhaiticus	Bacteria	Proteobacteria	Gammaproteobacteria	Alteromonadales	Alteromonadaceae	Marinobacter
WP_164655329	ref|WP_164655329.1|gi|1818351549	160	Thiorhodococcus mannitoliphagus	Bacteria	Proteobacteria	Gammaproteobacteria	Chromatiales	Chromatiaceae	Thiorhodococcus
WP_153501021	ref|WP_153501021.1|gi|1774153204	156	Alcanivorax sediminis	Bacteria	Proteobacteria	Gammaproteobacteria	Oceanospirillales	Alcanivoracaceae	Alcanivorax
WP_092000320	ref|WP_092000320.1|gi|1223969314	166	Marinobacter pelagius	Bacteria	Proteobacteria	Gammaproteobacteria	Alteromonadales	Alteromonadaceae	Marinobacter
WP_015444466	ref|WP_015444466.1|gi|505257364	162	Legionella pneumophila	Bacteria	Proteobacteria	Gammaproteobacteria	Legionellales	Legionellaceae	Legionella
WP_083797695	ref|WP_083797695.1|gi|1180278890	168	Marinobacter algicola	Bacteria	Proteobacteria	Gammaproteobacteria	Alteromonadales	Alteromonadaceae	Marinobacter
WP_091358298	ref|WP_091358298.1|gi|1223319805	157	Amphritea atlantica	Bacteria	Proteobacteria	Gammaproteobacteria	Oceanospirillales	Oceanospirillaceae	Amphritea
WP_058447858	ref|WP_058447858.1|gi|966404351	162	Legionella feeleii	Bacteria	Proteobacteria	Gammaproteobacteria	Legionellales	Legionellaceae	Legionella
WP_082040526	ref|WP_082040526.1|gi|1175497878	168	Marinobacter	Bacteria	Proteobacteria	Gammaproteobacteria	Alteromonadales	Alteromonadaceae
WP_151705489	ref|WP_151705489.1|gi|1762136775	161	Nitrincola alkalilacustris	Bacteria	Proteobacteria	Gammaproteobacteria	Oceanospirillales	Oceanospirillaceae	Nitrincola
WP_076516175	ref|WP_076516175.1|gi|1134275635	172	Oleibacter marinus	Bacteria	Proteobacteria	Gammaproteobacteria	Oceanospirillales	Oceanospirillaceae	Oleibacter
WP_115222686	ref|WP_115222686.1|gi|1442913668	162	Legionella donaldsonii	Bacteria	Proteobacteria	Gammaproteobacteria	Legionellales	Legionellaceae	Legionella
WP_020408777	ref|WP_020408777.1|gi|521077870	161	Hahella ganghwensis	Bacteria	Proteobacteria	Gammaproteobacteria	Oceanospirillales	Hahellaceae	Hahella
WP_126158624	ref|WP_126158624.1|gi|1543324999	158	Amphritea opalescens	Bacteria	Proteobacteria	Gammaproteobacteria	Oceanospirillales	Oceanospirillaceae	Amphritea
WP_097461041	ref|WP_097461041.1|gi|1255584950	165	Mangrovitalea sediminis	Bacteria	Proteobacteria	Gammaproteobacteria	Alteromonadales	Alteromonadaceae	Mangrovitalea
WP_144822207	ref|WP_144822207.1|gi|1718411228	166	Marinobacter piscensis	Bacteria	Proteobacteria	Gammaproteobacteria	Alteromonadales	Alteromonadaceae	Marinobacter
WP_083497869	ref|WP_083497869.1|gi|1179975515	163	Legionella drozanskii	Bacteria	Proteobacteria	Gammaproteobacteria	Legionellales	Legionellaceae	Legionella
WP_054341276	ref|WP_054341276.1|gi|933780901	158	Neptunomonas antarctica	Bacteria	Proteobacteria	Gammaproteobacteria	Oceanospirillales	Oceanospirillaceae	Neptunomonas
WP_151670710	ref|WP_151670710.1|gi|1762099654	160	Nitrincola schmidtii	Bacteria	Proteobacteria	Gammaproteobacteria	Oceanospirillales	Oceanospirillaceae	Nitrincola
WP_052348129	ref|WP_052348129.1|gi|918210832	173	Imhoffiella purpurea	Bacteria	Proteobacteria	Gammaproteobacteria	Chromatiales	Chromatiaceae	Imhoffiella
WP_116919463	ref|WP_116919463.1|gi|1464249210	167	Tamilnaduibacter salinus	Bacteria	Proteobacteria	Gammaproteobacteria	Alteromonadales	Alteromonadaceae	Tamilnaduibacter
WP_084003027	ref|WP_084003027.1|gi|1180503796	161	Methylophaga muralis	Bacteria	Proteobacteria	Gammaproteobacteria	Thiotrichales	Piscirickettsiaceae	Methylophaga
WP_104320388	ref|WP_104320388.1|gi|1346015622	164	Marinobacter maroccanus	Bacteria	Proteobacteria	Gammaproteobacteria	Alteromonadales	Alteromonadaceae	Marinobacter
WP_083503808	ref|WP_083503808.1|gi|1179981454	163	Legionella nautarum	Bacteria	Proteobacteria	Gammaproteobacteria	Legionellales	Legionellaceae	Legionella
WP_133129229	ref|WP_133129229.1|gi|1593589822	161	Legionella yabuuchiae	Bacteria	Proteobacteria	Gammaproteobacteria	Legionellales	Legionellaceae	Legionella
WP_211363095	ref|WP_211363095.1|gi|2032843498	165	Thermochromatium tepidum	Bacteria	Proteobacteria	Gammaproteobacteria	Chromatiales	Chromatiaceae	Thermochromatium
WP_045779077	ref|WP_045779077.1|gi|788042526	162	Methylocucumis oryzae	Bacteria	Proteobacteria	Gammaproteobacteria	Methylococcales	Methylococcaceae	Methylocucumis
WP_069183235	ref|WP_069183235.1|gi|1061379835	164	Marinobacter	Bacteria	Proteobacteria	Gammaproteobacteria	Alteromonadales	Alteromonadaceae
WP_119629645	ref|WP_119629645.1|gi|1480993100	169	Methylocaldum marinum	Bacteria	Proteobacteria	Gammaproteobacteria	Methylococcales	Methylococcaceae	Methylocaldum
WP_148864901	ref|WP_148864901.1|gi|1733291168	142	Marinobacter fonticola	Bacteria	Proteobacteria	Gammaproteobacteria	Alteromonadales	Alteromonadaceae	Marinobacter
WP_109720459	ref|WP_109720459.1|gi|1392593857	160	Abyssibacter profundi	Bacteria	Proteobacteria	Gammaproteobacteria	Salinisphaerales	Salinisphaeraceae	Abyssibacter
WP_020505402	ref|WP_020505402.1|gi|521994131	171	Lamprocystis purpurea	Bacteria	Proteobacteria	Gammaproteobacteria	Chromatiales	Chromatiaceae	Lamprocystis
WP_163833548	ref|WP_163833548.1|gi|1816921783	159	Spartinivicinus ruber	Bacteria	Proteobacteria	Gammaproteobacteria	Oceanospirillales	Hahellaceae	Spartinivicinus
WP_115304966	ref|WP_115304966.1|gi|1443035409	163	Legionella maceachernii	Bacteria	Proteobacteria	Gammaproteobacteria	Legionellales	Legionellaceae	Legionella
WP_019216803	ref|WP_019216803.1|gi|518046595	162	Legionella tunisiensis	Bacteria	Proteobacteria	Gammaproteobacteria	Legionellales	Legionellaceae	Legionella
WP_029653985	ref|WP_029653985.1|gi|658427630	166	Marinobacter daepoensis	Bacteria	Proteobacteria	Gammaproteobacteria	Alteromonadales	Alteromonadaceae	Marinobacter
WP_078277290	ref|WP_078277290.1|gi|1152414261	188	Moraxella caviae	Bacteria	Proteobacteria	Gammaproteobacteria	Pseudomonadales	Moraxellaceae	Moraxella
WP_127477263	ref|WP_127477263.1|gi|1553011418	166	Sulfurivermis fontis	Bacteria	Proteobacteria	Gammaproteobacteria	Chromatiales	Thioalkalispiraceae	Sulfurivermis
WP_208321300	ref|WP_208321300.1|gi|2018830516	162	Thiohalophilus thiocyanatoxydans	Bacteria	Proteobacteria	Gammaproteobacteria	Chromatiales	Thioalkalispiraceae	Thiohalophilus
WP_082049045	ref|WP_082049045.1|gi|1175506397	166	Marinobacter excellens	Bacteria	Proteobacteria	Gammaproteobacteria	Alteromonadales	Alteromonadaceae	Marinobacter
WP_008938763	ref|WP_008938763.1|gi|496224728	166	Marinobacter santoriniensis	Bacteria	Proteobacteria	Gammaproteobacteria	Alteromonadales	Alteromonadaceae	Marinobacter
WP_203414969	ref|WP_203414969.1|gi|1983662550	163	Hydrogenovibrio crunogenus	Bacteria	Proteobacteria	Gammaproteobacteria	Thiotrichales	Piscirickettsiaceae	Hydrogenovibrio
WP_091702332	ref|WP_091702332.1|gi|1223667046	166	Marinobacter persicus	Bacteria	Proteobacteria	Gammaproteobacteria	Alteromonadales	Alteromonadaceae	Marinobacter
WP_067380440	ref|WP_067380440.1|gi|1055783102	161	Marinobacterium aestuarii	Bacteria	Proteobacteria	Gammaproteobacteria	Oceanospirillales	Oceanospirillaceae	Marinobacterium
WP_092384928	ref|WP_092384928.1|gi|1224359775	167	Pseudomonas salegens	Bacteria	Proteobacteria	Gammaproteobacteria	Pseudomonadales	Pseudomonadaceae	Pseudomonas
WP_149038839	ref|WP_149038839.1|gi|1736673447	164	Moraxella bovoculi	Bacteria	Proteobacteria	Gammaproteobacteria	Pseudomonadales	Moraxellaceae	Moraxella
WP_218574485	ref|WP_218574485.1|gi|2069242141	161	Pseudomonas laoshanensis	Bacteria	Proteobacteria	Gammaproteobacteria	Pseudomonadales	Pseudomonadaceae	Pseudomonas
WP_053112429	ref|WP_053112429.1|gi|921166655	164	Marinobacter	Bacteria	Proteobacteria	Gammaproteobacteria	Alteromonadales	Alteromonadaceae
WP_083725985	ref|WP_083725985.1|gi|1180206633	161	Pseudomonas pachastrellae	Bacteria	Proteobacteria	Gammaproteobacteria	Pseudomonadales	Pseudomonadaceae	Pseudomonas
WP_148339292	ref|WP_148339292.1|gi|1731072663	161	Aquicella siphonis	Bacteria	Proteobacteria	Gammaproteobacteria	Legionellales	Coxiellaceae	Aquicella
WP_067294863	ref|WP_067294863.1|gi|1055655248	161	Marinobacterium profundum	Bacteria	Proteobacteria	Gammaproteobacteria	Oceanospirillales	Oceanospirillaceae	Marinobacterium
WP_118129523	ref|WP_118129523.1|gi|1473687168	161	Pseudomonas gallaeciensis	Bacteria	Proteobacteria	Gammaproteobacteria	Pseudomonadales	Pseudomonadaceae	Pseudomonas
WP_083945046	ref|WP_083945046.1|gi|1180427571	156	Thiomicrospira microaerophila	Bacteria	Proteobacteria	Gammaproteobacteria	Thiotrichales	Piscirickettsiaceae	Thiomicrospira
WP_043526319	ref|WP_043526319.1|gi|759830497	172	Halomonas xinjiangensis	Bacteria	Proteobacteria	Gammaproteobacteria	Oceanospirillales	Halomonadaceae	Halomonas
WP_176975241	ref|WP_176975241.1|gi|1864801123	168	Allochromatium humboldtianum	Bacteria	Proteobacteria	Gammaproteobacteria	Chromatiales	Chromatiaceae	Allochromatium
WP_091824401	ref|WP_091824401.1|gi|1223790466	159	Marinobacterium georgiense	Bacteria	Proteobacteria	Gammaproteobacteria	Oceanospirillales	Oceanospirillaceae	Marinobacterium
WP_173285174	ref|WP_173285174.1|gi|1850624013	160	Thiomicrorhabdus xiamenensis	Bacteria	Proteobacteria	Gammaproteobacteria	Thiotrichales	Piscirickettsiaceae	Thiomicrorhabdus
WP_086489330	ref|WP_086489330.1|gi|1197242509	159	Thioflexothrix psekupsii	Bacteria	Proteobacteria	Gammaproteobacteria	Thiotrichales	Thioflexothrix
WP_109703700	ref|WP_109703700.1|gi|1392576572	164	Entomomonas moraniae	Bacteria	Proteobacteria	Gammaproteobacteria	Pseudomonadales	Pseudomonadaceae	Entomomonas
WP_019896417	ref|WP_019896417.1|gi|518736807	189	Hydrogenovibrio halophilus	Bacteria	Proteobacteria	Gammaproteobacteria	Thiotrichales	Piscirickettsiaceae	Hydrogenovibrio
WP_197723401	ref|WP_197723401.1|gi|1943501099	174	Thiomicrorhabdus aquaedulcis	Bacteria	Proteobacteria	Gammaproteobacteria	Thiotrichales	Piscirickettsiaceae	Thiomicrorhabdus
WP_027852531	ref|WP_027852531.1|gi|654370990	159	Marinobacterium litorale	Bacteria	Proteobacteria	Gammaproteobacteria	Oceanospirillales	Oceanospirillaceae	Marinobacterium
WP_130504008	ref|WP_130504008.1|gi|1579164625	162	Halopeptonella vilamensis	Bacteria	Proteobacteria	Gammaproteobacteria	Chromatiales	Ectothiorhodospiraceae	Halopeptonella
WP_026329586	ref|WP_026329586.1|gi|648637835	164	Thiomicrorhabdus arctica	Bacteria	Proteobacteria	Gammaproteobacteria	Thiotrichales	Piscirickettsiaceae	Thiomicrorhabdus
WP_012971056	ref|WP_012971056.1|gi|502736072	161	Allochromatium vinosum	Bacteria	Proteobacteria	Gammaproteobacteria	Chromatiales	Chromatiaceae	Allochromatium
WP_099613600	ref|WP_099613600.1|gi|1274483823	166	Marinobacter profundi	Bacteria	Proteobacteria	Gammaproteobacteria	Alteromonadales	Alteromonadaceae	Marinobacter
WP_207798122	ref|WP_207798122.1|gi|2015095273	157	Bermanella marisrubri	Bacteria	Proteobacteria	Gammaproteobacteria	Oceanospirillales	Oceanospirillaceae	Bermanella
WP_014577579	ref|WP_014577579.1|gi|504390477	164	Marinobacter	Bacteria	Proteobacteria	Gammaproteobacteria	Alteromonadales	Alteromonadaceae
WP_025385680	ref|WP_025385680.1|gi|644964925	161	Legionella oakridgensis	Bacteria	Proteobacteria	Gammaproteobacteria	Legionellales	Legionellaceae	Legionella
WP_086480289	ref|WP_086480289.1|gi|1197231808	179	Oceanospirillum sanctuarii	Bacteria	Proteobacteria	Gammaproteobacteria	Oceanospirillales	Oceanospirillaceae	Oceanospirillum
WP_116687429	ref|WP_116687429.1|gi|1463652266	162	Pelagibaculum spongiae	Bacteria	Proteobacteria	Gammaproteobacteria	Oceanospirillales	Oceanospirillales incertae sedis	Pelagibaculum
WP_008175086	ref|WP_008175086.1|gi|495450392	134	Marinobacter manganoxydans	Bacteria	Proteobacteria	Gammaproteobacteria	Alteromonadales	Alteromonadaceae	Marinobacter
WP_210395469	ref|WP_210395469.1|gi|2025647341	162	Motiliproteus sediminis	Bacteria	Proteobacteria	Gammaproteobacteria	Oceanospirillales	Oceanospirillaceae	Motiliproteus
WP_010325471	ref|WP_010325471.1|gi|498011315	159	Marinobacterium stanieri	Bacteria	Proteobacteria	Gammaproteobacteria	Oceanospirillales	Oceanospirillaceae	Marinobacterium
WP_081675668	ref|WP_081675668.1|gi|1175127041	162	Legionella moravica	Bacteria	Proteobacteria	Gammaproteobacteria	Legionellales	Legionellaceae	Legionella
WP_211331915	ref|WP_211331915.1|gi|2032725287	162	Inmirania thermothiophila	Bacteria	Proteobacteria	Gammaproteobacteria	Chromatiales	Ectothiorhodospiraceae	Inmirania
WP_011814060	ref|WP_011814060.1|gi|500138055	180	Halorhodospira halophila	Bacteria	Proteobacteria	Gammaproteobacteria	Chromatiales	Ectothiorhodospiraceae	Halorhodospira
WP_126954866	ref|WP_126954866.1|gi|1547347643	146	Legionella septentrionalis	Bacteria	Proteobacteria	Gammaproteobacteria	Legionellales	Legionellaceae	Legionella
WP_035917968	ref|WP_035917968.1|gi|737954450	165	Legionella fairfieldensis	Bacteria	Proteobacteria	Gammaproteobacteria	Legionellales	Legionellaceae	Legionella
WP_207123867	ref|WP_207123867.1|gi|2005942915	160	Halorhodospira abdelmalekii	Bacteria	Proteobacteria	Gammaproteobacteria	Chromatiales	Ectothiorhodospiraceae	Halorhodospira
WP_144776158	ref|WP_144776158.1|gi|1718359495	166	Marinobacter maritimus	Bacteria	Proteobacteria	Gammaproteobacteria	Alteromonadales	Alteromonadaceae	Marinobacter
WP_009726994	ref|WP_009726994.1|gi|497412796	167	Methylophaga lonarensis	Bacteria	Proteobacteria	Gammaproteobacteria	Thiotrichales	Piscirickettsiaceae	Methylophaga
WP_178968889	ref|WP_178968889.1|gi|1867881486	158	Neptunomonas phycophila	Bacteria	Proteobacteria	Gammaproteobacteria	Oceanospirillales	Oceanospirillaceae	Neptunomonas
WP_065235703	ref|WP_065235703.1|gi|1041901249	159	Legionella rubrilucens	Bacteria	Proteobacteria	Gammaproteobacteria	Legionellales	Legionellaceae	Legionella
WP_043874777	ref|WP_043874777.1|gi|762038841	165	Legionella massiliensis	Bacteria	Proteobacteria	Gammaproteobacteria	Legionellales	Legionellaceae	Legionella
WP_182581858	ref|WP_182581858.1|gi|1889153255	170	Thiospirillum jenense	Bacteria	Proteobacteria	Gammaproteobacteria	Chromatiales	Chromatiaceae	Thiospirillum
WP_008735269	ref|WP_008735269.1|gi|496010690	157	Alcanivorax pacificus	Bacteria	Proteobacteria	Gammaproteobacteria	Oceanospirillales	Alcanivoracaceae	Alcanivorax
WP_106696005	ref|WP_106696005.1|gi|1371750658	160	Marinobacter	Bacteria	Proteobacteria	Gammaproteobacteria	Alteromonadales	Alteromonadaceae
WP_044499828	ref|WP_044499828.1|gi|764929057	160	Pseudomonas saudimassiliensis	Bacteria	Proteobacteria	Gammaproteobacteria	Pseudomonadales	Pseudomonadaceae	Pseudomonas
WP_091986285	ref|WP_091986285.1|gi|1223954985	164	Marinobacter gudaonensis	Bacteria	Proteobacteria	Gammaproteobacteria	Alteromonadales	Alteromonadaceae	Marinobacter
WP_023010568	ref|WP_023010568.1|gi|552557635	166	Marinobacter	Bacteria	Proteobacteria	Gammaproteobacteria	Alteromonadales	Alteromonadaceae
WP_066801659	ref|WP_066801659.1|gi|1055051781	163	Moraxella oblonga	Bacteria	Proteobacteria	Gammaproteobacteria	Pseudomonadales	Moraxellaceae	Moraxella
WP_014706713	ref|WP_014706713.1|gi|504519611	161	Methylophaga nitratireducenticrescens	Bacteria	Proteobacteria	Gammaproteobacteria	Thiotrichales	Piscirickettsiaceae	Methylophaga
WP_092995887	ref|WP_092995887.1|gi|1224980922	165	Thiohalomonas denitrificans	Bacteria	Proteobacteria	Gammaproteobacteria	Chromatiales	Ectothiorhodospiraceae	Thiohalomonas
WP_135801665	ref|WP_135801665.1|gi|1615118376	168	Marinobacter confluentis	Bacteria	Proteobacteria	Gammaproteobacteria	Alteromonadales	Alteromonadaceae	Marinobacter
WP_126337751	ref|WP_126337751.1|gi|1545161350	160	Legionella spiritensis	Bacteria	Proteobacteria	Gammaproteobacteria	Legionellales	Legionellaceae	Legionella
WP_093286009	ref|WP_093286009.1|gi|1225274833	158	Solimonas aquatica	Bacteria	Proteobacteria	Gammaproteobacteria	Nevskiales	Sinobacteraceae	Solimonas
WP_177197821	ref|WP_177197821.1|gi|1865048603	160	Pseudomonas formosensis	Bacteria	Proteobacteria	Gammaproteobacteria	Pseudomonadales	Pseudomonadaceae	Pseudomonas
WP_216725641	ref|WP_216725641.1|gi|2056639252	160	Thiorhodococcus drewsii	Bacteria	Proteobacteria	Gammaproteobacteria	Chromatiales	Chromatiaceae	Thiorhodococcus
WP_028468764	ref|WP_028468764.1|gi|655019811	157	Neptunomonas japonica	Bacteria	Proteobacteria	Gammaproteobacteria	Oceanospirillales	Oceanospirillaceae	Neptunomonas
WP_164451474	ref|WP_164451474.1|gi|1817825796	160	Thiorhodococcus minor	Bacteria	Proteobacteria	Gammaproteobacteria	Chromatiales	Chromatiaceae	Thiorhodococcus
WP_116208166	ref|WP_116208166.1|gi|1450143835	190	Paraperlucidibaca baekdonensis	Bacteria	Proteobacteria	Gammaproteobacteria	Pseudomonadales	Moraxellaceae	Paraperlucidibaca
WP_009501275	ref|WP_009501275.1|gi|497185292	166	Moraxella macacae	Bacteria	Proteobacteria	Gammaproteobacteria	Pseudomonadales	Moraxellaceae	Moraxella
WP_111495819	ref|WP_111495819.1|gi|1408095821	162	Marinobacter bohaiensis	Bacteria	Proteobacteria	Gammaproteobacteria	Alteromonadales	Alteromonadaceae	Marinobacter
WP_074867434	ref|WP_074867434.1|gi|1124585354	183	Pseudomonas hussainii	Bacteria	Proteobacteria	Gammaproteobacteria	Pseudomonadales	Pseudomonadaceae	Pseudomonas
WP_011507365	ref|WP_011507365.1|gi|499826631	173	Chromohalobacter salexigens	Bacteria	Proteobacteria	Gammaproteobacteria	Oceanospirillales	Halomonadaceae	Chromohalobacter
WP_131775465	ref|WP_131775465.1|gi|1590803446	161	Legionella impletisoli	Bacteria	Proteobacteria	Gammaproteobacteria	Legionellales	Legionellaceae	Legionella
WP_096409323	ref|WP_096409323.1|gi|1246824750	168	Halorhodospira halochloris	Bacteria	Proteobacteria	Gammaproteobacteria	Chromatiales	Ectothiorhodospiraceae	Halorhodospira
WP_128384930	ref|WP_128384930.1|gi|1559996133	161	Hydrogenovibrio thermophilus	Bacteria	Proteobacteria	Gammaproteobacteria	Thiotrichales	Piscirickettsiaceae	Hydrogenovibrio
WP_036548384	ref|WP_036548384.1|gi|738639009	161	Nitrincola lacisaponensis	Bacteria	Proteobacteria	Gammaproteobacteria	Oceanospirillales	Oceanospirillaceae	Nitrincola
WP_114333384	ref|WP_114333384.1|gi|1434591143	166	Marinobacter litoralis	Bacteria	Proteobacteria	Gammaproteobacteria	Alteromonadales	Alteromonadaceae	Marinobacter
WP_007145528	ref|WP_007145528.1|gi|494246146	169	Methylophaga aminisulfidivorans	Bacteria	Proteobacteria	Gammaproteobacteria	Thiotrichales	Piscirickettsiaceae	Methylophaga
WP_102010580	ref|WP_102010580.1|gi|1327588417	163	Tatlockia micdadei	Bacteria	Proteobacteria	Gammaproteobacteria	Legionellales	Legionellaceae	Tatlockia
WP_096004642	ref|WP_096004642.1|gi|1243461626	161	Pseudomonas abyssi	Bacteria	Proteobacteria	Gammaproteobacteria	Pseudomonadales	Pseudomonadaceae	Pseudomonas
WP_111656427	ref|WP_111656427.1|gi|1408404170	156	Alcanivorax indicus	Bacteria	Proteobacteria	Gammaproteobacteria	Oceanospirillales	Alcanivoracaceae	Alcanivorax
WP_020679763	ref|WP_020679763.1|gi|522171139	161	Marinobacterium rhizophilum	Bacteria	Proteobacteria	Gammaproteobacteria	Oceanospirillales	Oceanospirillaceae	Marinobacterium
WP_027849725	ref|WP_027849725.1|gi|654357273	167	Marinospirillum minutulum	Bacteria	Proteobacteria	Gammaproteobacteria	Oceanospirillales	Oceanospirillaceae	Marinospirillum
WP_189574631	ref|WP_189574631.1|gi|1906824293	156	Marinobacter zhanjiangensis	Bacteria	Proteobacteria	Gammaproteobacteria	Alteromonadales	Alteromonadaceae	Marinobacter
WP_162263994	ref|WP_162263994.1|gi|1806644460	162	Legionella quinlivanii	Bacteria	Proteobacteria	Gammaproteobacteria	Legionellales	Legionellaceae	Legionella
WP_093427210	ref|WP_093427210.1|gi|1225417709	172	Thiohalospira halophila	Bacteria	Proteobacteria	Gammaproteobacteria	Chromatiales	Ectothiorhodospiraceae	Thiohalospira
WP_067008440	ref|WP_067008440.1|gi|1055343836	163	Moraxella nonliquefaciens	Bacteria	Proteobacteria	Gammaproteobacteria	Pseudomonadales	Moraxellaceae	Moraxella
WP_075881284	ref|WP_075881284.1|gi|1132206803	172	Halomonas	Bacteria	Proteobacteria	Gammaproteobacteria	Oceanospirillales	Halomonadaceae
WP_201535610	ref|WP_201535610.1|gi|1959010364	173	Psychrobacter ciconiae	Bacteria	Proteobacteria	Gammaproteobacteria	Pseudomonadales	Moraxellaceae	Psychrobacter
WP_200208356	ref|WP_200208356.1|gi|1956241583	162	Chromatium weissei	Bacteria	Proteobacteria	Gammaproteobacteria	Chromatiales	Chromatiaceae	Chromatium
WP_078255599	ref|WP_078255599.1|gi|1152387852	166	Moraxella canis	Bacteria	Proteobacteria	Gammaproteobacteria	Pseudomonadales	Moraxellaceae	Moraxella
WP_022956228	ref|WP_022956228.1|gi|551336799	180	Perlucidibaca piscinae	Bacteria	Proteobacteria	Gammaproteobacteria	Pseudomonadales	Moraxellaceae	Perlucidibaca
WP_088276502	ref|WP_088276502.1|gi|1209222242	162	Pseudomonas aestusnigri	Bacteria	Proteobacteria	Gammaproteobacteria	Pseudomonadales	Pseudomonadaceae	Pseudomonas
WP_091711712	ref|WP_091711712.1|gi|1223676594	169	Methylophaga sulfidovorans	Bacteria	Proteobacteria	Gammaproteobacteria	Thiotrichales	Piscirickettsiaceae	Methylophaga
WP_152207483	ref|WP_152207483.1|gi|1768815340	173	Marinobacter changyiensis	Bacteria	Proteobacteria	Gammaproteobacteria	Alteromonadales	Alteromonadaceae	Marinobacter
WP_006459306	ref|WP_006459306.1|gi|493504856	160	Thiomicrospira aerophila	Bacteria	Proteobacteria	Gammaproteobacteria	Thiotrichales	Piscirickettsiaceae	Thiomicrospira
WP_072796834	ref|WP_072796834.1|gi|1119913174	166	Marinobacter antarcticus	Bacteria	Proteobacteria	Gammaproteobacteria	Alteromonadales	Alteromonadaceae	Marinobacter
WP_072893627	ref|WP_072893627.1|gi|1120019141	163	Hydrocarboniphaga daqingensis	Bacteria	Proteobacteria	Gammaproteobacteria	Nevskiales	Sinobacteraceae	Hydrocarboniphaga
WP_029934512	ref|WP_029934512.1|gi|659887827	158	Thiomicrospira pelophila	Bacteria	Proteobacteria	Gammaproteobacteria	Thiotrichales	Piscirickettsiaceae	Thiomicrospira
WP_170910014	ref|WP_170910014.1|gi|1841567666	174	Pseudomonas nitrititolerans	Bacteria	Proteobacteria	Gammaproteobacteria	Pseudomonadales	Pseudomonadaceae	Pseudomonas
WP_010957994	ref|WP_010957994.1|gi|499260454	160	Coxiella burnetii	Bacteria	Proteobacteria	Gammaproteobacteria	Legionellales	Coxiellaceae	Coxiella
WP_143063016	ref|WP_143063016.1|gi|1707159460	160	Pseudomonas bauzanensis	Bacteria	Proteobacteria	Gammaproteobacteria	Pseudomonadales	Pseudomonadaceae	Pseudomonas
WP_119700613	ref|WP_119700613.1|gi|1482186626	172	Pseudomonas jilinensis	Bacteria	Proteobacteria	Gammaproteobacteria	Pseudomonadales	Pseudomonadaceae	Pseudomonas
WP_091848687	ref|WP_091848687.1|gi|1223815270	157	Marinobacter segnicrescens	Bacteria	Proteobacteria	Gammaproteobacteria	Alteromonadales	Alteromonadaceae	Marinobacter
WP_188749990	ref|WP_188749990.1|gi|1905970600	161	Marinobacterium zhoushanense	Bacteria	Proteobacteria	Gammaproteobacteria	Oceanospirillales	Oceanospirillaceae	Marinobacterium
WP_078744423	ref|WP_078744423.1|gi|1154831268	182	Oceanospirillum multiglobuliferum	Bacteria	Proteobacteria	Gammaproteobacteria	Oceanospirillales	Oceanospirillaceae	Oceanospirillum
WP_035458476	ref|WP_035458476.1|gi|737478676	157	Alcanivorax	Bacteria	Proteobacteria	Gammaproteobacteria	Oceanospirillales	Alcanivoracaceae
WP_077242490	ref|WP_077242490.1|gi|1147537099	183	Oceanospirillum linum	Bacteria	Proteobacteria	Gammaproteobacteria	Oceanospirillales	Oceanospirillaceae	Oceanospirillum
WP_058473394	ref|WP_058473394.1|gi|966432961	162	Legionella quateirensis	Bacteria	Proteobacteria	Gammaproteobacteria	Legionellales	Legionellaceae	Legionella
WP_014702926	ref|WP_014702926.1|gi|504515824	163	Methylophaga frappieri	Bacteria	Proteobacteria	Gammaproteobacteria	Thiotrichales	Piscirickettsiaceae	Methylophaga
WP_062500277	ref|WP_062500277.1|gi|1011650370	163	Moraxella lacunata	Bacteria	Proteobacteria	Gammaproteobacteria	Pseudomonadales	Moraxellaceae	Moraxella
WP_048384636	ref|WP_048384636.1|gi|860335328	166	Marinobacter psychrophilus	Bacteria	Proteobacteria	Gammaproteobacteria	Alteromonadales	Alteromonadaceae	Marinobacter
WP_072324738	ref|WP_072324738.1|gi|1119347894	159	Marinospirillum alkaliphilum	Bacteria	Proteobacteria	Gammaproteobacteria	Oceanospirillales	Oceanospirillaceae	Marinospirillum
WP_139557085	ref|WP_139557085.1|gi|1690822465	170	Methylotetracoccus oryzae	Bacteria	Proteobacteria	Gammaproteobacteria	Methylococcales	Methylococcaceae	Methylotetracoccus
WP_041361148	ref|WP_041361148.1|gi|752714022	168	Methylococcus capsulatus	Bacteria	Proteobacteria	Gammaproteobacteria	Methylococcales	Methylococcaceae	Methylococcus
WP_018402957	ref|WP_018402957.1|gi|517214139	166	Marinobacter gelidimuriae	Bacteria	Proteobacteria	Gammaproteobacteria	Alteromonadales	Alteromonadaceae	Marinobacter
WP_213069400	ref|WP_213069400.1|gi|2043675374	177	Methylomicrobium album	Bacteria	Proteobacteria	Gammaproteobacteria	Methylococcales	Methylococcaceae	Methylomicrobium
WP_003657550	ref|WP_003657550.1|gi|489753555	166	Moraxella	Bacteria	Proteobacteria	Gammaproteobacteria	Pseudomonadales	Moraxellaceae
WP_051227865	ref|WP_051227865.1|gi|916620774	172	Oceanospirillum beijerinckii	Bacteria	Proteobacteria	Gammaproteobacteria	Oceanospirillales	Oceanospirillaceae	Oceanospirillum
WP_148253859	ref|WP_148253859.1|gi|1729871121	172	Aidingimonas lacisalsi	Bacteria	Proteobacteria	Gammaproteobacteria	Oceanospirillales	Halomonadaceae	Aidingimonas
WP_200242505	ref|WP_200242505.1|gi|1956278438	157	Lamprobacter modestohalophilus	Bacteria	Proteobacteria	Gammaproteobacteria	Chromatiales	Chromatiaceae	Lamprobacter
WP_149390314	ref|WP_149390314.1|gi|1740932566	162	Nitrincola tapanii	Bacteria	Proteobacteria	Gammaproteobacteria	Oceanospirillales	Oceanospirillaceae	Nitrincola
WP_131478267	ref|WP_131478267.1|gi|1590067421	143	Marinobacter halodurans	Bacteria	Proteobacteria	Gammaproteobacteria	Alteromonadales	Alteromonadaceae	Marinobacter
WP_078273125	ref|WP_078273125.1|gi|1152409377	163	Moraxella bovis	Bacteria	Proteobacteria	Gammaproteobacteria	Pseudomonadales	Moraxellaceae	Moraxella
WP_043220810	ref|WP_043220810.1|gi|759499983	174	Pseudomonas balearica	Bacteria	Proteobacteria	Gammaproteobacteria	Pseudomonadales	Pseudomonadaceae	Pseudomonas
WP_035229381	ref|WP_035229381.1|gi|737245147	156	Alcanivorax nanhaiticus	Bacteria	Proteobacteria	Gammaproteobacteria	Oceanospirillales	Alcanivoracaceae	Alcanivorax
WP_186343052	ref|WP_186343052.1|gi|1895635292	165	Allochromatium palmeri	Bacteria	Proteobacteria	Gammaproteobacteria	Chromatiales	Chromatiaceae	Allochromatium
WP_092569503	ref|WP_092569503.1|gi|1224549208	172	Aidingimonas halophila	Bacteria	Proteobacteria	Gammaproteobacteria	Oceanospirillales	Halomonadaceae	Aidingimonas
WP_037021852	ref|WP_037021852.1|gi|739157662	174	Pseudomonas saudiphocaensis	Bacteria	Proteobacteria	Gammaproteobacteria	Pseudomonadales	Pseudomonadaceae	Pseudomonas
WP_132288265	ref|WP_132288265.1|gi|1592384476	159	Marinobacterium mangrovicola	Bacteria	Proteobacteria	Gammaproteobacteria	Oceanospirillales	Oceanospirillaceae	Marinobacterium
WP_150914198	ref|WP_150914198.1|gi|1757165047	166	Marinobacter halotolerans	Bacteria	Proteobacteria	Gammaproteobacteria	Alteromonadales	Alteromonadaceae	Marinobacter
WP_096360586	ref|WP_096360586.1|gi|1246775825	164	Sulfuricaulis limicola	Bacteria	Proteobacteria	Gammaproteobacteria	Acidiferrobacterales	Acidiferrobacteraceae	Sulfuricaulis
WP_126454768	ref|WP_126454768.1|gi|1545282797	165	Sulfuriflexus mobilis	Bacteria	Proteobacteria	Gammaproteobacteria	Chromatiales	Granulosicoccaceae	Sulfuriflexus
WP_197703429	ref|WP_197703429.1|gi|1943015588	155	Sulfurifustis variabilis	Bacteria	Proteobacteria	Gammaproteobacteria	Acidiferrobacterales	Acidiferrobacteraceae	Sulfurifustis
WP_016714903	ref|WP_016714903.1|gi|515085252	174	Pseudomonas	Bacteria	Proteobacteria	Gammaproteobacteria	Pseudomonadales	Pseudomonadaceae
WP_079550977	ref|WP_079550977.1|gi|1160690610	175	Halomonas subglaciescola	Bacteria	Proteobacteria	Gammaproteobacteria	Oceanospirillales	Halomonadaceae	Halomonas
WP_090214149	ref|WP_090214149.1|gi|1222158895	175	Pseudomonas guangdongensis	Bacteria	Proteobacteria	Gammaproteobacteria	Pseudomonadales	Pseudomonadaceae	Pseudomonas
WP_150303982	ref|WP_150303982.1|gi|1752110998	161	Pseudomonas saliphila	Bacteria	Proteobacteria	Gammaproteobacteria	Pseudomonadales	Pseudomonadaceae	Pseudomonas
WP_179928042	ref|WP_179928042.1|gi|1870269367	173	Halomonas zhaodongensis	Bacteria	Proteobacteria	Gammaproteobacteria	Oceanospirillales	Halomonadaceae	Halomonas
WP_201219619	ref|WP_201219619.1|gi|1957844516	156	Halochromatium roseum	Bacteria	Proteobacteria	Gammaproteobacteria	Chromatiales	Chromatiaceae	Halochromatium
WP_027156874	ref|WP_027156874.1|gi|652902122	161	Methylobacter luteus	Bacteria	Proteobacteria	Gammaproteobacteria	Methylococcales	Methylococcaceae	Methylobacter
WP_160898858	ref|WP_160898858.1|gi|1801240118	174	Halomonas	Bacteria	Proteobacteria	Gammaproteobacteria	Oceanospirillales	Halomonadaceae
WP_188860206	ref|WP_188860206.1|gi|1906083465	159	Marinobacterium nitratireducens	Bacteria	Proteobacteria	Gammaproteobacteria	Oceanospirillales	Oceanospirillaceae	Marinobacterium
WP_023495941	ref|WP_023495941.1|gi|558565801	162	Methyloglobulus morosus	Bacteria	Proteobacteria	Gammaproteobacteria	Methylococcales	Methylococcaceae	Methyloglobulus
WP_101892797	ref|WP_101892797.1|gi|1326034400	161	Ketobacter alkanivorans	Bacteria	Proteobacteria	Gammaproteobacteria	Oceanospirillales	Alcanivoracaceae	Ketobacter
WP_031383795	ref|WP_031383795.1|gi|667762731	172	Halomonas zincidurans	Bacteria	Proteobacteria	Gammaproteobacteria	Oceanospirillales	Halomonadaceae	Halomonas
WP_103974511	ref|WP_103974511.1|gi|1341983869	168	Methylovulum psychrotolerans	Bacteria	Proteobacteria	Gammaproteobacteria	Methylococcales	Methylococcaceae	Methylovulum
WP_120995706	ref|WP_120995706.1|gi|1492742746	175	Pseudomonas urumqiensis	Bacteria	Proteobacteria	Gammaproteobacteria	Pseudomonadales	Pseudomonadaceae	Pseudomonas
WP_173291297	ref|WP_173291297.1|gi|1850630798	186	Thiosulfativibrio zosterae	Bacteria	Proteobacteria	Gammaproteobacteria	Thiotrichales	Piscirickettsiaceae	Thiosulfativibrio
WP_189402050	ref|WP_189402050.1|gi|1906641066	164	Arenicella chitinivorans	Bacteria	Proteobacteria	Gammaproteobacteria	Arenicellales	Arenicellaceae	Arenicella
WP_083503043	ref|WP_083503043.1|gi|1179980689	160	Legionella birminghamensis	Bacteria	Proteobacteria	Gammaproteobacteria	Legionellales	Legionellaceae	Legionella
WP_089658250	ref|WP_089658250.1|gi|1221518132	173	Halomonas pantelleriensis	Bacteria	Proteobacteria	Gammaproteobacteria	Oceanospirillales	Halomonadaceae	Halomonas
WP_071945835	ref|WP_071945835.1|gi|1110720028	172	Halomonas aestuarii	Bacteria	Proteobacteria	Gammaproteobacteria	Oceanospirillales	Halomonadaceae	Halomonas
WP_040732436	ref|WP_040732436.1|gi|750450563	175	Thiocapsa marina	Bacteria	Proteobacteria	Gammaproteobacteria	Chromatiales	Chromatiaceae	Thiocapsa
WP_141900071	ref|WP_141900071.1|gi|1701347045	162	Methylotuvimicrobium kenyense	Bacteria	Proteobacteria	Gammaproteobacteria	Methylococcales	Methylococcaceae	Methylotuvimicrobium
WP_058493933	ref|WP_058493933.1|gi|966461580	162	Legionella worsleiensis	Bacteria	Proteobacteria	Gammaproteobacteria	Legionellales	Legionellaceae	Legionella
WP_080522749	ref|WP_080522749.1|gi|1170132107	166	Methyloprofundus sedimenti	Bacteria	Proteobacteria	Gammaproteobacteria	Methylococcales	Methylococcaceae	Methyloprofundus
WP_092009245	ref|WP_092009245.1|gi|1223978408	173	Marinobacter daqiaonensis	Bacteria	Proteobacteria	Gammaproteobacteria	Alteromonadales	Alteromonadaceae	Marinobacter
WP_093033998	ref|WP_093033998.1|gi|1225019485	182	Thiocapsa roseopersicina	Bacteria	Proteobacteria	Gammaproteobacteria	Chromatiales	Chromatiaceae	Thiocapsa
WP_132972198	ref|WP_132972198.1|gi|1593246043	173	Thiogranum longum	Bacteria	Proteobacteria	Gammaproteobacteria	Chromatiales	Ectothiorhodospiraceae	Thiogranum
WP_130412739	ref|WP_130412739.1|gi|1579072509	159	Fluviicoccus keumensis	Bacteria	Proteobacteria	Gammaproteobacteria	Pseudomonadales	Moraxellaceae	Fluviicoccus
WP_193682850	ref|WP_193682850.1|gi|1926996885	173	Pseudomonas lopnurensis	Bacteria	Proteobacteria	Gammaproteobacteria	Pseudomonadales	Pseudomonadaceae	Pseudomonas
WP_201246528	ref|WP_201246528.1|gi|1957873701	194	Halochromatium salexigens	Bacteria	Proteobacteria	Gammaproteobacteria	Chromatiales	Chromatiaceae	Halochromatium
WP_089850195	ref|WP_089850195.1|gi|1221722251	172	Halomonas saccharevitans	Bacteria	Proteobacteria	Gammaproteobacteria	Oceanospirillales	Halomonadaceae	Halomonas
WP_066977605	ref|WP_066977605.1|gi|1055311744	160	Methylomonas lenta	Bacteria	Proteobacteria	Gammaproteobacteria	Methylococcales	Methylococcaceae	Methylomonas
WP_090343877	ref|WP_090343877.1|gi|1222290267	174	Pseudomonas	Bacteria	Proteobacteria	Gammaproteobacteria	Pseudomonadales	Pseudomonadaceae
WP_110019175	ref|WP_110019175.1|gi|1394426630	157	Plasticicumulans acidivorans	Bacteria	Proteobacteria	Gammaproteobacteria	Candidatus Competibacteraceae	Plasticicumulans
WP_154647039	ref|WP_154647039.1|gi|1778146400	161	Methylophaga thiooxydans	Bacteria	Proteobacteria	Gammaproteobacteria	Thiotrichales	Piscirickettsiaceae	Methylophaga
WP_031433162	ref|WP_031433162.1|gi|670484910	163	Methylomarinum vadi	Bacteria	Proteobacteria	Gammaproteobacteria	Methylococcales	Methylococcaceae	Methylomarinum
WP_126944366	ref|WP_126944366.1|gi|1547336506	173	Halomonas andesensis	Bacteria	Proteobacteria	Gammaproteobacteria	Oceanospirillales	Halomonadaceae	Halomonas
WP_110993541	ref|WP_110993541.1|gi|1405510426	174	Pseudomonas sichuanensis	Bacteria	Proteobacteria	Gammaproteobacteria	Pseudomonadales	Pseudomonadaceae	Pseudomonas
WP_139528043	ref|WP_139528043.1|gi|1690778933	171	Halomonas	Bacteria	Proteobacteria	Gammaproteobacteria	Oceanospirillales	Halomonadaceae
WP_114899224	ref|WP_114899224.1|gi|1441366202	163	Aquirhabdus parva	Bacteria	Proteobacteria	Gammaproteobacteria	Pseudomonadales	Moraxellaceae	Aquirhabdus
WP_033700407	ref|WP_033700407.1|gi|727239962	174	Pseudomonas	Bacteria	Proteobacteria	Gammaproteobacteria	Pseudomonadales	Pseudomonadaceae
WP_166265300	ref|WP_166265300.1|gi|1823180955	166	Marinobacter caseinilyticus	Bacteria	Proteobacteria	Gammaproteobacteria	Alteromonadales	Alteromonadaceae	Marinobacter
WP_016500738	ref|WP_016500738.1|gi|512744047	174	Pseudomonas putida	Bacteria	Proteobacteria	Gammaproteobacteria	Pseudomonadales	Pseudomonadaceae	Pseudomonas
WP_040242099	ref|WP_040242099.1|gi|749640234	172	Chromohalobacter japonicus	Bacteria	Proteobacteria	Gammaproteobacteria	Oceanospirillales	Halomonadaceae	Chromohalobacter
WP_083562243	ref|WP_083562243.1|gi|1180041371	159	Oceanococcus atlanticus	Bacteria	Proteobacteria	Gammaproteobacteria	Chromatiales	Ectothiorhodospiraceae	Oceanococcus
WP_090348735	ref|WP_090348735.1|gi|1222295559	178	Pseudomonas oryzae	Bacteria	Proteobacteria	Gammaproteobacteria	Pseudomonadales	Pseudomonadaceae	Pseudomonas
WP_194856512	ref|WP_194856512.1|gi|1931754593	157	Alcanivorax venustensis	Bacteria	Proteobacteria	Gammaproteobacteria	Oceanospirillales	Alcanivoracaceae	Alcanivorax
WP_113953645	ref|WP_113953645.1|gi|1430895802	163	Arenicella xantha	Bacteria	Proteobacteria	Gammaproteobacteria	Arenicellales	Arenicellaceae	Arenicella
WP_166253859	ref|WP_166253859.1|gi|1823169223	158	Solimonas terrae	Bacteria	Proteobacteria	Gammaproteobacteria	Nevskiales	Sinobacteraceae	Solimonas
WP_136255110	ref|WP_136255110.1|gi|1621756992	172	Halomonas niordiana	Bacteria	Proteobacteria	Gammaproteobacteria	Oceanospirillales	Halomonadaceae	Halomonas
WP_188635398	ref|WP_188635398.1|gi|1905852781	160	Pseudomonas pertucinogena	Bacteria	Proteobacteria	Gammaproteobacteria	Pseudomonadales	Pseudomonadaceae	Pseudomonas
WP_084632063	ref|WP_084632063.1|gi|1181331178	184	Oceanospirillum maris	Bacteria	Proteobacteria	Gammaproteobacteria	Oceanospirillales	Oceanospirillaceae	Oceanospirillum
WP_073436951	ref|WP_073436951.1|gi|1120907599	172	Halomonas cupida	Bacteria	Proteobacteria	Gammaproteobacteria	Oceanospirillales	Halomonadaceae	Halomonas
WP_092828878	ref|WP_092828878.1|gi|1224811811	174	Halomonas subterranea	Bacteria	Proteobacteria	Gammaproteobacteria	Oceanospirillales	Halomonadaceae	Halomonas
WP_093310907	ref|WP_093310907.1|gi|1225299964	184	Pseudospirillum japonicum	Bacteria	Proteobacteria	Gammaproteobacteria	Oceanospirillales	Oceanospirillaceae	Pseudospirillum
WP_022948645	ref|WP_022948645.1|gi|551329202	176	Methylohalobius crimeensis	Bacteria	Proteobacteria	Gammaproteobacteria	Methylococcales	Methylothermaceae	Methylohalobius
WP_179703050	ref|WP_179703050.1|gi|1869834194	172	Chromohalobacter canadensis	Bacteria	Proteobacteria	Gammaproteobacteria	Oceanospirillales	Halomonadaceae	Chromohalobacter
WP_011534816	ref|WP_011534816.1|gi|499854082	174	Pseudomonas entomophila	Bacteria	Proteobacteria	Gammaproteobacteria	Pseudomonadales	Pseudomonadaceae	Pseudomonas
WP_211335116	ref|WP_211335116.1|gi|2032728625	190	Thiocapsa rosea	Bacteria	Proteobacteria	Gammaproteobacteria	Chromatiales	Chromatiaceae	Thiocapsa
WP_090442286	ref|WP_090442286.1|gi|1222390126	174	Pseudomonas benzenivorans	Bacteria	Proteobacteria	Gammaproteobacteria	Pseudomonadales	Pseudomonadaceae	Pseudomonas
WP_090238234	ref|WP_090238234.1|gi|1222183128	174	Pseudomonas guineae	Bacteria	Proteobacteria	Gammaproteobacteria	Pseudomonadales	Pseudomonadaceae	Pseudomonas
WP_133633781	ref|WP_133633781.1|gi|1597980577	172	Halomonas ventosae	Bacteria	Proteobacteria	Gammaproteobacteria	Oceanospirillales	Halomonadaceae	Halomonas
WP_016391290	ref|WP_016391290.1|gi|511758023	174	Pseudomonas plecoglossicida	Bacteria	Proteobacteria	Gammaproteobacteria	Pseudomonadales	Pseudomonadaceae	Pseudomonas
WP_093987209	ref|WP_093987209.1|gi|1226756612	180	Pseudomonas	Bacteria	Proteobacteria	Gammaproteobacteria	Pseudomonadales	Pseudomonadaceae
WP_079325970	ref|WP_079325970.1|gi|1159781165	163	Moraxella equi	Bacteria	Proteobacteria	Gammaproteobacteria	Pseudomonadales	Moraxellaceae	Moraxella
WP_089706921	ref|WP_089706921.1|gi|1221572184	186	Halomonas arcis	Bacteria	Proteobacteria	Gammaproteobacteria	Oceanospirillales	Halomonadaceae	Halomonas
WP_185266570	ref|WP_185266570.1|gi|1893289022	160	Pseudomonas xiamenensis	Bacteria	Proteobacteria	Gammaproteobacteria	Pseudomonadales	Pseudomonadaceae	Pseudomonas
WP_065969625	ref|WP_065969625.1|gi|1053161101	161	Acidiferrobacter thiooxydans	Bacteria	Proteobacteria	Gammaproteobacteria	Acidiferrobacterales	Acidiferrobacteraceae	Acidiferrobacter
WP_028080848	ref|WP_028080848.1|gi|654616292	158	Solimonas soli	Bacteria	Proteobacteria	Gammaproteobacteria	Nevskiales	Sinobacteraceae	Solimonas
WP_122164191	ref|WP_122164191.1|gi|1501739718	174	Pseudomonas zhaodongensis	Bacteria	Proteobacteria	Gammaproteobacteria	Pseudomonadales	Pseudomonadaceae	Pseudomonas
WP_024300086	ref|WP_024300086.1|gi|635653215	162	Methylomicrobium lacus	Bacteria	Proteobacteria	Gammaproteobacteria	Methylococcales	Methylococcaceae	Methylomicrobium
WP_101676030	ref|WP_101676030.1|gi|1325775913	165	Alcanivorax mobilis	Bacteria	Proteobacteria	Gammaproteobacteria	Oceanospirillales	Alcanivoracaceae	Alcanivorax
WP_073301609	ref|WP_073301609.1|gi|1120439166	179	Pseudomonas xanthomarina	Bacteria	Proteobacteria	Gammaproteobacteria	Pseudomonadales	Pseudomonadaceae	Pseudomonas
WP_160287727	ref|WP_160287727.1|gi|1800214516	174	Pseudomonas knackmussii	Bacteria	Proteobacteria	Gammaproteobacteria	Pseudomonadales	Pseudomonadaceae	Pseudomonas
WP_183702215	ref|WP_183702215.1|gi|1891463045	166	Marinobacter oulmenensis	Bacteria	Proteobacteria	Gammaproteobacteria	Alteromonadales	Alteromonadaceae	Marinobacter
WP_089685455	ref|WP_089685455.1|gi|1221549236	172	Halomonas gudaonensis	Bacteria	Proteobacteria	Gammaproteobacteria	Oceanospirillales	Halomonadaceae	Halomonas
WP_026001706	ref|WP_026001706.1|gi|648220557	171	Halomonas	Bacteria	Proteobacteria	Gammaproteobacteria	Oceanospirillales	Halomonadaceae
WP_083503288	ref|WP_083503288.1|gi|1179980934	170	Legionella londiniensis	Bacteria	Proteobacteria	Gammaproteobacteria	Legionellales	Legionellaceae	Legionella
WP_017839169	ref|WP_017839169.1|gi|516450257	162	Methylotuvimicrobium buryatense	Bacteria	Proteobacteria	Gammaproteobacteria	Methylococcales	Methylococcaceae	Methylotuvimicrobium
WP_012271350	ref|WP_012271350.1|gi|501228332	179	Pseudomonas	Bacteria	Proteobacteria	Gammaproteobacteria	Pseudomonadales	Pseudomonadaceae
WP_179545311	ref|WP_179545311.1|gi|1869660756	175	Pseudomonas sediminis	Bacteria	Proteobacteria	Gammaproteobacteria	Pseudomonadales	Pseudomonadaceae	Pseudomonas
WP_189464878	ref|WP_189464878.1|gi|1906705563	172	Halomonas qijiaojingensis	Bacteria	Proteobacteria	Gammaproteobacteria	Oceanospirillales	Halomonadaceae	Halomonas
WP_041350883	ref|WP_041350883.1|gi|752703509	161	Nitrosococcus watsonii	Bacteria	Proteobacteria	Gammaproteobacteria	Chromatiales	Chromatiaceae	Nitrosococcus
WP_163503100	ref|WP_163503100.1|gi|1816503587	173	Halomonas socia	Bacteria	Proteobacteria	Gammaproteobacteria	Oceanospirillales	Halomonadaceae	Halomonas
WP_093392564	ref|WP_093392564.1|gi|1225382621	179	Pseudomonas xinjiangensis	Bacteria	Proteobacteria	Gammaproteobacteria	Pseudomonadales	Pseudomonadaceae	Pseudomonas
WP_090273034	ref|WP_090273034.1|gi|1222218464	160	Pseudomonas litoralis	Bacteria	Proteobacteria	Gammaproteobacteria	Pseudomonadales	Pseudomonadaceae	Pseudomonas
WP_172433026	ref|WP_172433026.1|gi|1847260837	173	Pseudomonas otitidis	Bacteria	Proteobacteria	Gammaproteobacteria	Pseudomonadales	Pseudomonadaceae	Pseudomonas
WP_013819021	ref|WP_013819021.1|gi|503584945	160	Methylomonas methanica	Bacteria	Proteobacteria	Gammaproteobacteria	Methylococcales	Methylococcaceae	Methylomonas
WP_027906768	ref|WP_027906768.1|gi|654436072	174	Pseudomonas taiwanensis	Bacteria	Proteobacteria	Gammaproteobacteria	Pseudomonadales	Pseudomonadaceae	Pseudomonas
WP_181513135	ref|WP_181513135.1|gi|1883906525	172	Halomonas kenyensis	Bacteria	Proteobacteria	Gammaproteobacteria	Oceanospirillales	Halomonadaceae	Halomonas
WP_172420702	ref|WP_172420702.1|gi|1847245314	173	Halomonas hydrothermalis	Bacteria	Proteobacteria	Gammaproteobacteria	Oceanospirillales	Halomonadaceae	Halomonas
WP_090426215	ref|WP_090426215.1|gi|1222373939	175	Pseudomonas guguanensis	Bacteria	Proteobacteria	Gammaproteobacteria	Pseudomonadales	Pseudomonadaceae	Pseudomonas
WP_168147043	ref|WP_168147043.1|gi|1830328667	158	Solimonas marina	Bacteria	Proteobacteria	Gammaproteobacteria	Nevskiales	Sinobacteraceae	Solimonas
WP_166261076	ref|WP_166261076.1|gi|1823176440	176	Marinobacter salicampi	Bacteria	Proteobacteria	Gammaproteobacteria	Alteromonadales	Alteromonadaceae	Marinobacter
WP_131173739	ref|WP_131173739.1|gi|1586984768	174	Pseudomonas dryadis	Bacteria	Proteobacteria	Gammaproteobacteria	Pseudomonadales	Pseudomonadaceae	Pseudomonas
WP_022994444	ref|WP_022994444.1|gi|552529638	156	Alcanivorax	Bacteria	Proteobacteria	Gammaproteobacteria	Oceanospirillales	Alcanivoracaceae
WP_092527480	ref|WP_092527480.1|gi|1224506641	172	Halomonas taeanensis	Bacteria	Proteobacteria	Gammaproteobacteria	Oceanospirillales	Halomonadaceae	Halomonas
WP_127062606	ref|WP_127062606.1|gi|1547461681	175	Halomonas nanhaiensis	Bacteria	Proteobacteria	Gammaproteobacteria	Oceanospirillales	Halomonadaceae	Halomonas
WP_014994171	ref|WP_014994171.1|gi|504807069	156	Alcanivorax dieselolei	Bacteria	Proteobacteria	Gammaproteobacteria	Oceanospirillales	Alcanivoracaceae	Alcanivorax
WP_090387337	ref|WP_090387337.1|gi|1222334323	174	Pseudomonas anguilliseptica	Bacteria	Proteobacteria	Gammaproteobacteria	Pseudomonadales	Pseudomonadaceae	Pseudomonas
WP_199720652	ref|WP_199720652.1|gi|1952616262	161	Stagnimonas aquatica	Bacteria	Proteobacteria	Gammaproteobacteria	Nevskiales	Sinobacteraceae	Stagnimonas
WP_086509622	ref|WP_086509622.1|gi|1197265333	172	Halomonas	Bacteria	Proteobacteria	Gammaproteobacteria	Oceanospirillales	Halomonadaceae
WP_211353959	ref|WP_211353959.1|gi|2032815545	168	Thiohalocapsa marina	Bacteria	Proteobacteria	Gammaproteobacteria	Chromatiales	Chromatiaceae	Thiohalocapsa
WP_090248053	ref|WP_090248053.1|gi|1222193051	174	Pseudomonas peli	Bacteria	Proteobacteria	Gammaproteobacteria	Pseudomonadales	Pseudomonadaceae	Pseudomonas
WP_189464043	ref|WP_189464043.1|gi|1906704657	171	Halomonas hamiltonii	Bacteria	Proteobacteria	Gammaproteobacteria	Oceanospirillales	Halomonadaceae	Halomonas
WP_173925060	ref|WP_173925060.1|gi|1852303962	174	Pseudomonas	Bacteria	Proteobacteria	Gammaproteobacteria	Pseudomonadales	Pseudomonadaceae
WP_096652716	ref|WP_096652716.1|gi|1248152170	187	Halomonas nigrificans	Bacteria	Proteobacteria	Gammaproteobacteria	Oceanospirillales	Halomonadaceae	Halomonas
WP_082889473	ref|WP_082889473.1|gi|1178002963	183	Methylomonas koyamae	Bacteria	Proteobacteria	Gammaproteobacteria	Methylococcales	Methylococcaceae	Methylomonas
WP_102655729	ref|WP_102655729.1|gi|1332612822	172	Halomonas endophytica	Bacteria	Proteobacteria	Gammaproteobacteria	Oceanospirillales	Halomonadaceae	Halomonas
WP_135002809	ref|WP_135002809.1|gi|1606918890	174	Pseudomonas	Bacteria	Proteobacteria	Gammaproteobacteria	Pseudomonadales	Pseudomonadaceae
WP_136665087	ref|WP_136665087.1|gi|1632359908	174	Pseudomonas leptonychotis	Bacteria	Proteobacteria	Gammaproteobacteria	Pseudomonadales	Pseudomonadaceae	Pseudomonas
WP_181953389	ref|WP_181953389.1|gi|1886947147	174	Pseudomonas kirkiae	Bacteria	Proteobacteria	Gammaproteobacteria	Pseudomonadales	Pseudomonadaceae	Pseudomonas
WP_193461903	ref|WP_193461903.1|gi|1920026179	171	Halomonas johnsoniae	Bacteria	Proteobacteria	Gammaproteobacteria	Oceanospirillales	Halomonadaceae	Halomonas
WP_029102097	ref|WP_029102097.1|gi|656070827	163	Moraxella caprae	Bacteria	Proteobacteria	Gammaproteobacteria	Pseudomonadales	Moraxellaceae	Moraxella
WP_159653419	ref|WP_159653419.1|gi|1798440895	158	Methylicorpusculum oleiharenae	Bacteria	Proteobacteria	Gammaproteobacteria	Methylococcales	Methylococcaceae	Methylicorpusculum
WP_136550541	ref|WP_136550541.1|gi|1625903210	146	Hydrocarboniclastica marina	Bacteria	Proteobacteria	Gammaproteobacteria	Alteromonadales	Alteromonadaceae	Hydrocarboniclastica
WP_023445658	ref|WP_023445658.1|gi|557815061	174	Pseudomonas chloritidismutans	Bacteria	Proteobacteria	Gammaproteobacteria	Pseudomonadales	Pseudomonadaceae	Pseudomonas
WP_115302853	ref|WP_115302853.1|gi|1443032762	160	Legionella beliardensis	Bacteria	Proteobacteria	Gammaproteobacteria	Legionellales	Legionellaceae	Legionella
WP_074675258	ref|WP_074675258.1|gi|1124386637	175	Pseudomonas alcaliphila	Bacteria	Proteobacteria	Gammaproteobacteria	Pseudomonadales	Pseudomonadaceae	Pseudomonas
WP_133970880	ref|WP_133970880.1|gi|1601574086	174	Pseudomonas	Bacteria	Proteobacteria	Gammaproteobacteria	Pseudomonadales	Pseudomonadaceae
WP_188640364	ref|WP_188640364.1|gi|1905857862	171	Halomonas lutescens	Bacteria	Proteobacteria	Gammaproteobacteria	Oceanospirillales	Halomonadaceae	Halomonas
WP_206417529	ref|WP_206417529.1|gi|1997994111	175	Pseudomonas toyotomiensis	Bacteria	Proteobacteria	Gammaproteobacteria	Pseudomonadales	Pseudomonadaceae	Pseudomonas
WP_075746486	ref|WP_075746486.1|gi|1130983708	175	Pseudomonas	Bacteria	Proteobacteria	Gammaproteobacteria	Pseudomonadales	Pseudomonadaceae
WP_053110074	ref|WP_053110074.1|gi|921164170	160	Oblitimonas alkaliphila	Bacteria	Proteobacteria	Gammaproteobacteria	Pseudomonadales	Pseudomonadaceae	Oblitimonas
WP_068804903	ref|WP_068804903.1|gi|1057506291	159	Immundisolibacter cernigliae	Bacteria	Proteobacteria	Gammaproteobacteria	Immundisolibacterales	Immundisolibacteraceae	Immundisolibacter
WP_089792076	ref|WP_089792076.1|gi|1221663691	173	Halomonas korlensis	Bacteria	Proteobacteria	Gammaproteobacteria	Oceanospirillales	Halomonadaceae	Halomonas
WP_095604123	ref|WP_095604123.1|gi|1240438720	173	Halomonas humidisoli	Bacteria	Proteobacteria	Gammaproteobacteria	Oceanospirillales	Halomonadaceae	Halomonas
WP_054640850	ref|WP_054640850.1|gi|938528507	171	Halomonas	Bacteria	Proteobacteria	Gammaproteobacteria	Oceanospirillales	Halomonadaceae
WP_035901989	ref|WP_035901989.1|gi|737937416	166	Legionella geestiana	Bacteria	Proteobacteria	Gammaproteobacteria	Legionellales	Legionellaceae	Legionella
WP_027957457	ref|WP_027957457.1|gi|654487518	178	Halomonas	Bacteria	Proteobacteria	Gammaproteobacteria	Oceanospirillales	Halomonadaceae
WP_089392628	ref|WP_089392628.1|gi|1219377461	174	Pseudomonas delhiensis	Bacteria	Proteobacteria	Gammaproteobacteria	Pseudomonadales	Pseudomonadaceae	Pseudomonas
WP_134676240	ref|WP_134676240.1|gi|1604884725	175	Pseudomonas khazarica	Bacteria	Proteobacteria	Gammaproteobacteria	Pseudomonadales	Pseudomonadaceae	Pseudomonas
WP_146945214	ref|WP_146945214.1|gi|1724131616	173	Halomonas venusta	Bacteria	Proteobacteria	Gammaproteobacteria	Oceanospirillales	Halomonadaceae	Halomonas
WP_089675307	ref|WP_089675307.1|gi|1221538138	171	Halomonas aquamarina	Bacteria	Proteobacteria	Gammaproteobacteria	Oceanospirillales	Halomonadaceae	Halomonas
WP_125015090	ref|WP_125015090.1|gi|1531958451	159	Aestuariirhabdus litorea	Bacteria	Proteobacteria	Gammaproteobacteria	Oceanospirillales	Aestuariirhabdaceae	Aestuariirhabdus
WP_087144705	ref|WP_087144705.1|gi|1199039011	163	Crenothrix polyspora	Bacteria	Proteobacteria	Gammaproteobacteria	Methylococcales	Crenotrichaceae	Crenothrix
WP_038483796	ref|WP_038483796.1|gi|740698507	173	Halomonas	Bacteria	Proteobacteria	Gammaproteobacteria	Oceanospirillales	Halomonadaceae
WP_020159709	ref|WP_020159709.1|gi|519003834	161	Methylobacter	Bacteria	Proteobacteria	Gammaproteobacteria	Methylococcales	Methylococcaceae
WP_045734555	ref|WP_045734555.1|gi|786041553	175	Pseudomonas	Bacteria	Proteobacteria	Gammaproteobacteria	Pseudomonadales	Pseudomonadaceae
WP_029890839	ref|WP_029890839.1|gi|659838558	158	Polycyclovorans algicola	Bacteria	Proteobacteria	Gammaproteobacteria	Nevskiales	Sinobacteraceae	Polycyclovorans
WP_166638276	ref|WP_166638276.1|gi|1824253954	172	Chromohalobacter marismortui	Bacteria	Proteobacteria	Gammaproteobacteria	Oceanospirillales	Halomonadaceae	Chromohalobacter
WP_002691269	ref|WP_002691269.1|gi|488778862	162	Beggiatoa alba	Bacteria	Proteobacteria	Gammaproteobacteria	Thiotrichales	Thiotrichaceae	Beggiatoa
WP_018917209	ref|WP_018917209.1|gi|517747001	180	Halomonas zhanjiangensis	Bacteria	Proteobacteria	Gammaproteobacteria	Oceanospirillales	Halomonadaceae	Halomonas
WP_014148715	ref|WP_014148715.1|gi|503914721	162	Methylotuvimicrobium alcaliphilum	Bacteria	Proteobacteria	Gammaproteobacteria	Methylococcales	Methylococcaceae	Methylotuvimicrobium
WP_021488555	ref|WP_021488555.1|gi|545127101	175	Pseudomonas	Bacteria	Proteobacteria	Gammaproteobacteria	Pseudomonadales	Pseudomonadaceae
WP_054773324	ref|WP_054773324.1|gi|938997057	165	Methylogaea oryzae	Bacteria	Proteobacteria	Gammaproteobacteria	Methylococcales	Methylococcaceae	Methylogaea
WP_179528182	ref|WP_179528182.1|gi|1869643600	175	Pseudomonas composti	Bacteria	Proteobacteria	Gammaproteobacteria	Pseudomonadales	Pseudomonadaceae	Pseudomonas
WP_027850450	ref|WP_027850450.1|gi|654358004	167	Marinospirillum insulare	Bacteria	Proteobacteria	Gammaproteobacteria	Oceanospirillales	Oceanospirillaceae	Marinospirillum
WP_150048137	ref|WP_150048137.1|gi|1750686257	175	Methylomonas rhizoryzae	Bacteria	Proteobacteria	Gammaproteobacteria	Methylococcales	Methylococcaceae	Methylomonas
WP_102792697	ref|WP_102792697.1|gi|1332818717	156	Alcanivorax	Bacteria	Proteobacteria	Gammaproteobacteria	Oceanospirillales	Alcanivoracaceae
WP_068997346	ref|WP_068997346.1|gi|1059894488	177	Terasakiispira papahanaumokuakeensis	Bacteria	Proteobacteria	Gammaproteobacteria	Oceanospirillales	Oceanospirillales incertae sedis	Terasakiispira
WP_040573223	ref|WP_040573223.1|gi|750291237	168	Methylovulum miyakonense	Bacteria	Proteobacteria	Gammaproteobacteria	Methylococcales	Methylococcaceae	Methylovulum
WP_084188226	ref|WP_084188226.1|gi|1180703056	177	Sulfurivirga caldicuralii	Bacteria	Proteobacteria	Gammaproteobacteria	Thiotrichales	Piscirickettsiaceae	Sulfurivirga
WP_133733508	ref|WP_133733508.1|gi|1598091430	178	Halomonas alkaliantarctica	Bacteria	Proteobacteria	Gammaproteobacteria	Oceanospirillales	Halomonadaceae	Halomonas
WP_019405756	ref|WP_019405756.1|gi|518235548	174	Pseudomonas stutzeri	Bacteria	Proteobacteria	Gammaproteobacteria	Pseudomonadales	Pseudomonadaceae	Pseudomonas
WP_043267314	ref|WP_043267314.1|gi|759547493	174	Pseudomonas	Bacteria	Proteobacteria	Gammaproteobacteria	Pseudomonadales	Pseudomonadaceae
WP_183331280	ref|WP_183331280.1|gi|1890807600	172	Halomonas campaniensis	Bacteria	Proteobacteria	Gammaproteobacteria	Oceanospirillales	Halomonadaceae	Halomonas
WP_026608764	ref|WP_026608764.1|gi|651614640	167	Methylocaldum szegediense	Bacteria	Proteobacteria	Gammaproteobacteria	Methylococcales	Methylococcaceae	Methylocaldum
WP_179484385	ref|WP_179484385.1|gi|1869599463	174	Pseudomonas kunmingensis	Bacteria	Proteobacteria	Gammaproteobacteria	Pseudomonadales	Pseudomonadaceae	Pseudomonas
WP_119139941	ref|WP_119139941.1|gi|1477258814	174	Pseudomonas reidholzensis	Bacteria	Proteobacteria	Gammaproteobacteria	Pseudomonadales	Pseudomonadaceae	Pseudomonas
WP_157191842	ref|WP_157191842.1|gi|1785926633	174	Pseudomonas alkylphenolica	Bacteria	Proteobacteria	Gammaproteobacteria	Pseudomonadales	Pseudomonadaceae	Pseudomonas
WP_062150448	ref|WP_062150448.1|gi|1011231300	163	Beggiatoa leptomitoformis	Bacteria	Proteobacteria	Gammaproteobacteria	Thiotrichales	Thiotrichaceae	Beggiatoa
WP_043767101	ref|WP_043767101.1|gi|760084627	161	Algiphilus aromaticivorans	Bacteria	Proteobacteria	Gammaproteobacteria	Nevskiales	Algiphilaceae	Algiphilus
WP_197450760	ref|WP_197450760.1|gi|1942607624	172	unclassified Halomonas	Bacteria	Proteobacteria	Gammaproteobacteria	Oceanospirillales	Halomonadaceae	Halomonas
WP_085215208	ref|WP_085215208.1|gi|1184654760	165	Methylomagnum ishizawai	Bacteria	Proteobacteria	Gammaproteobacteria	Methylococcales	Methylococcaceae	Methylomagnum
WP_149323073	ref|WP_149323073.1|gi|1740862312	176	Halomonas eurihalina	Bacteria	Proteobacteria	Gammaproteobacteria	Oceanospirillales	Halomonadaceae	Halomonas
WP_092284493	ref|WP_092284493.1|gi|1224257950	162	Pseudomonas sabulinigri	Bacteria	Proteobacteria	Gammaproteobacteria	Pseudomonadales	Pseudomonadaceae	Pseudomonas
WP_115086085	ref|WP_115086085.1|gi|1442446363	174	Pseudomonas	Bacteria	Proteobacteria	Gammaproteobacteria	Pseudomonadales	Pseudomonadaceae
WP_111412073	ref|WP_111412073.1|gi|1407958132	172	Halomonas lactosivorans	Bacteria	Proteobacteria	Gammaproteobacteria	Oceanospirillales	Halomonadaceae	Halomonas
WP_200344525	ref|WP_200344525.1|gi|1956386813	188	Halochromatium glycolicum	Bacteria	Proteobacteria	Gammaproteobacteria	Chromatiales	Chromatiaceae	Halochromatium
WP_108107810	ref|WP_108107810.1|gi|1382242606	178	Pseudomonas mangrovi	Bacteria	Proteobacteria	Gammaproteobacteria	Pseudomonadales	Pseudomonadaceae	Pseudomonas
WP_091958634	ref|WP_091958634.1|gi|1223926864	179	Marinospirillum celere	Bacteria	Proteobacteria	Gammaproteobacteria	Oceanospirillales	Oceanospirillaceae	Marinospirillum
WP_061561100	ref|WP_061561100.1|gi|1004722835	174	Pseudomonas citronellolis	Bacteria	Proteobacteria	Gammaproteobacteria	Pseudomonadales	Pseudomonadaceae	Pseudomonas
WP_084702686	ref|WP_084702686.1|gi|1181407131	174	Pseudomonas japonica	Bacteria	Proteobacteria	Gammaproteobacteria	Pseudomonadales	Pseudomonadaceae	Pseudomonas
WP_180095169	ref|WP_180095169.1|gi|1872144733	178	Halomonas sedimenti	Bacteria	Proteobacteria	Gammaproteobacteria	Oceanospirillales	Halomonadaceae	Halomonas
WP_028006829	ref|WP_028006829.1|gi|654538972	158	Solimonas flava	Bacteria	Proteobacteria	Gammaproteobacteria	Nevskiales	Sinobacteraceae	Solimonas
WP_183315186	ref|WP_183315186.1|gi|1890791300	172	Halomonas fontilapidosi	Bacteria	Proteobacteria	Gammaproteobacteria	Oceanospirillales	Halomonadaceae	Halomonas
WP_002811423	ref|WP_002811423.1|gi|488900331	161	Nitrosococcus oceani	Bacteria	Proteobacteria	Gammaproteobacteria	Chromatiales	Chromatiaceae	Nitrosococcus
WP_010226964	ref|WP_010226964.1|gi|497912808	174	Pseudomonas	Bacteria	Proteobacteria	Gammaproteobacteria	Pseudomonadales	Pseudomonadaceae
WP_106155225	ref|WP_106155225.1|gi|1360943194	174	Pseudomonas	Bacteria	Proteobacteria	Gammaproteobacteria	Pseudomonadales	Pseudomonadaceae
WP_111748238	ref|WP_111748238.1|gi|1409093135	168	Salinisphaeraceae	Bacteria	Proteobacteria	Gammaproteobacteria	Salinisphaerales
WP_025167382	ref|WP_025167382.1|gi|640745333	174	Pseudomonas taeanensis	Bacteria	Proteobacteria	Gammaproteobacteria	Pseudomonadales	Pseudomonadaceae	Pseudomonas
WP_110972669	ref|WP_110972669.1|gi|1405487077	174	Pseudomonas huaxiensis	Bacteria	Proteobacteria	Gammaproteobacteria	Pseudomonadales	Pseudomonadaceae	Pseudomonas
WP_013033774	ref|WP_013033774.1|gi|502798798	162	Nitrosococcus halophilus	Bacteria	Proteobacteria	Gammaproteobacteria	Chromatiales	Chromatiaceae	Nitrosococcus
WP_133736497	ref|WP_133736497.1|gi|1598094497	166	Halospina denitrificans	Bacteria	Proteobacteria	Gammaproteobacteria	Halospina
WP_150549494	ref|WP_150549494.1|gi|1754448812	174	Pseudomonas marincola	Bacteria	Proteobacteria	Gammaproteobacteria	Pseudomonadales	Pseudomonadaceae	Pseudomonas
WP_028945929	ref|WP_028945929.1|gi|655599003	174	Pseudomonas	Bacteria	Proteobacteria	Gammaproteobacteria	Pseudomonadales	Pseudomonadaceae
WP_021700511	ref|WP_021700511.1|gi|545463897	174	Pseudomonas alcaligenes	Bacteria	Proteobacteria	Gammaproteobacteria	Pseudomonadales	Pseudomonadaceae	Pseudomonas
WP_090497372	ref|WP_090497372.1|gi|1222446036	173	Pseudomonas borbori	Bacteria	Proteobacteria	Gammaproteobacteria	Pseudomonadales	Pseudomonadaceae	Pseudomonas
WP_102627979	ref|WP_102627979.1|gi|1332574741	172	Halomonas heilongjiangensis	Bacteria	Proteobacteria	Gammaproteobacteria	Oceanospirillales	Halomonadaceae	Halomonas
WP_015269533	ref|WP_015269533.1|gi|505082431	174	Pseudomonas	Bacteria	Proteobacteria	Gammaproteobacteria	Pseudomonadales	Pseudomonadaceae
WP_105193331	ref|WP_105193331.1|gi|1356010864	163	Amnimonas aquatica	Bacteria	Proteobacteria	Gammaproteobacteria	Pseudomonadales	Moraxellaceae	Amnimonas
WP_206054771	ref|WP_206054771.1|gi|1997326977	162	Nitrosococcus wardiae	Bacteria	Proteobacteria	Gammaproteobacteria	Chromatiales	Chromatiaceae	Nitrosococcus
WP_069518975	ref|WP_069518975.1|gi|1067179892	174	Pseudomonas	Bacteria	Proteobacteria	Gammaproteobacteria	Pseudomonadales	Pseudomonadaceae
WP_020650167	ref|WP_020650167.1|gi|522138958	158	Solimonas variicoloris	Bacteria	Proteobacteria	Gammaproteobacteria	Nevskiales	Sinobacteraceae	Solimonas
WP_045223763	ref|WP_045223763.1|gi|771612866	163	Methyloterricola oryzae	Bacteria	Proteobacteria	Gammaproteobacteria	Methylococcales	Methylococcaceae	Methyloterricola
WP_083026475	ref|WP_083026475.1|gi|1178505325	171	Halomonas lionensis	Bacteria	Proteobacteria	Gammaproteobacteria	Oceanospirillales	Halomonadaceae	Halomonas
WP_170858377	ref|WP_170858377.1|gi|1841309125	174	Pseudomonas	Bacteria	Proteobacteria	Gammaproteobacteria	Pseudomonadales	Pseudomonadaceae
WP_163939076	ref|WP_163939076.1|gi|1817036110	174	Pseudomonas laurentiana	Bacteria	Proteobacteria	Gammaproteobacteria	Pseudomonadales	Pseudomonadaceae	Pseudomonas
WP_092431206	ref|WP_092431206.1|gi|1224407549	174	Pseudomonas sagittaria	Bacteria	Proteobacteria	Gammaproteobacteria	Pseudomonadales	Pseudomonadaceae	Pseudomonas
WP_065084891	ref|WP_065084891.1|gi|1040074635	174	Pseudomonas	Bacteria	Proteobacteria	Gammaproteobacteria	Pseudomonadales	Pseudomonadaceae
WP_040475389	ref|WP_040475389.1|gi|750171315	179	Halomonas jeotgali	Bacteria	Proteobacteria	Gammaproteobacteria	Oceanospirillales	Halomonadaceae	Halomonas
WP_017361521	ref|WP_017361521.1|gi|515930938	175	Pseudomonas mendocina	Bacteria	Proteobacteria	Gammaproteobacteria	Pseudomonadales	Pseudomonadaceae	Pseudomonas
WP_183165105	ref|WP_183165105.1|gi|1890637722	174	Azomonas macrocytogenes	Bacteria	Proteobacteria	Gammaproteobacteria	Pseudomonadales	Pseudomonadaceae	Azomonas
WP_104203558	ref|WP_104203558.1|gi|1344452669	172	Halomonas saliphila	Bacteria	Proteobacteria	Gammaproteobacteria	Oceanospirillales	Halomonadaceae	Halomonas
WP_101747524	ref|WP_101747524.1|gi|1325872578	160	Endozoicomonas acroporae	Bacteria	Proteobacteria	Gammaproteobacteria	Oceanospirillales	Endozoicomonadaceae	Endozoicomonas
WP_090195146	ref|WP_090195146.1|gi|1222139754	174	Pseudomonas pohangensis	Bacteria	Proteobacteria	Gammaproteobacteria	Pseudomonadales	Pseudomonadaceae	Pseudomonas
WP_167114530	ref|WP_167114530.1|gi|1826351246	172	Halomonas bachuensis	Bacteria	Proteobacteria	Gammaproteobacteria	Oceanospirillales	Halomonadaceae	Halomonas
WP_028239579	ref|WP_028239579.1|gi|654785557	177	Pseudomonas azotifigens	Bacteria	Proteobacteria	Gammaproteobacteria	Pseudomonadales	Pseudomonadaceae	Pseudomonas
WP_084310014	ref|WP_084310014.1|gi|1180837044	174	Pseudomonas jinjuensis	Bacteria	Proteobacteria	Gammaproteobacteria	Pseudomonadales	Pseudomonadaceae	Pseudomonas
WP_179917112	ref|WP_179917112.1|gi|1870257374	178	Halomonas glaciei	Bacteria	Proteobacteria	Gammaproteobacteria	Oceanospirillales	Halomonadaceae	Halomonas
WP_062269985	ref|WP_062269985.1|gi|1011356469	160	Endozoicomonas arenosclerae	Bacteria	Proteobacteria	Gammaproteobacteria	Oceanospirillales	Endozoicomonadaceae	Endozoicomonas
WP_089358865	ref|WP_089358865.1|gi|1219343171	174	Pseudomonas segetis	Bacteria	Proteobacteria	Gammaproteobacteria	Pseudomonadales	Pseudomonadaceae	Pseudomonas
WP_185015513	ref|WP_185015513.1|gi|1892898904	159	Salinisphaera orenii	Bacteria	Proteobacteria	Gammaproteobacteria	Salinisphaerales	Salinisphaeraceae	Salinisphaera
WP_106375298	ref|WP_106375298.1|gi|1361206913	175	Halomonas songnenensis	Bacteria	Proteobacteria	Gammaproteobacteria	Oceanospirillales	Halomonadaceae	Halomonas
WP_138407222	ref|WP_138407222.1|gi|1674385738	174	Pseudomonas nosocomialis	Bacteria	Proteobacteria	Gammaproteobacteria	Pseudomonadales	Pseudomonadaceae	Pseudomonas
WP_034841330	ref|WP_034841330.1|gi|736840190	160	Endozoicomonas numazuensis	Bacteria	Proteobacteria	Gammaproteobacteria	Oceanospirillales	Endozoicomonadaceae	Endozoicomonas
WP_138526003	ref|WP_138526003.1|gi|1674993555	174	Pseudomonas nicosulfuronedens	Bacteria	Proteobacteria	Gammaproteobacteria	Pseudomonadales	Pseudomonadaceae	Pseudomonas
WP_187672146	ref|WP_187672146.1|gi|1899522870	174	Pseudomonas carbonaria	Bacteria	Proteobacteria	Gammaproteobacteria	Pseudomonadales	Pseudomonadaceae	Pseudomonas
WP_066448437	ref|WP_066448437.1|gi|1054682259	172	Halomonas chromatireducens	Bacteria	Proteobacteria	Gammaproteobacteria	Oceanospirillales	Halomonadaceae	Halomonas
WP_027707994	ref|WP_027707994.1|gi|654065959	160	Zooshikella ganghwensis	Bacteria	Proteobacteria	Gammaproteobacteria	Oceanospirillales	Hahellaceae	Zooshikella
WP_021817238	ref|WP_021817238.1|gi|546176473	172	Halomonas huangheensis	Bacteria	Proteobacteria	Gammaproteobacteria	Oceanospirillales	Halomonadaceae	Halomonas
WP_090307771	ref|WP_090307771.1|gi|1222253598	174	Pseudomonas linyingensis	Bacteria	Proteobacteria	Gammaproteobacteria	Pseudomonadales	Pseudomonadaceae	Pseudomonas
WP_169939735	ref|WP_169939735.1|gi|1839881076	174	Pseudomonas multiresinivorans	Bacteria	Proteobacteria	Gammaproteobacteria	Pseudomonadales	Pseudomonadaceae	Pseudomonas
WP_184947219	ref|WP_184947219.1|gi|1892830265	159	Salinisphaera halophila	Bacteria	Proteobacteria	Gammaproteobacteria	Salinisphaerales	Salinisphaeraceae	Salinisphaera
WP_152386891	ref|WP_152386891.1|gi|1769959369	174	Azotobacter salinestris	Bacteria	Proteobacteria	Gammaproteobacteria	Pseudomonadales	Pseudomonadaceae	Azotobacter
WP_104228786	ref|WP_104228786.1|gi|1345724605	158	Solimonas fluminis	Bacteria	Proteobacteria	Gammaproteobacteria	Nevskiales	Sinobacteraceae	Solimonas
WP_113269711	ref|WP_113269711.1|gi|1426468883	183	Halomonas sulfidaeris	Bacteria	Proteobacteria	Gammaproteobacteria	Oceanospirillales	Halomonadaceae	Halomonas
WP_052141933	ref|WP_052141933.1|gi|917535516	173	Methylomonas	Bacteria	Proteobacteria	Gammaproteobacteria	Methylococcales	Methylococcaceae
WP_211354869	ref|WP_211354869.1|gi|2032830121	174	Azomonas agilis	Bacteria	Proteobacteria	Gammaproteobacteria	Pseudomonadales	Pseudomonadaceae	Azomonas
WP_146876151	ref|WP_146876151.1|gi|1724057930	178	Halovibrio variabilis	Bacteria	Proteobacteria	Gammaproteobacteria	Oceanospirillales	Halomonadaceae	Halovibrio
WP_175555951	ref|WP_175555951.1|gi|1860079252	174	Azotobacter vinelandii	Bacteria	Proteobacteria	Gammaproteobacteria	Pseudomonadales	Pseudomonadaceae	Azotobacter
WP_090621957	ref|WP_090621957.1|gi|1222572789	174	Azotobacter beijerinckii	Bacteria	Proteobacteria	Gammaproteobacteria	Pseudomonadales	Pseudomonadaceae	Azotobacter
WP_203102305	ref|WP_203102305.1|gi|1981030309	157	Alcanivorax marinus	Bacteria	Proteobacteria	Gammaproteobacteria	Oceanospirillales	Alcanivoracaceae	Alcanivorax
WP_089167514	ref|WP_089167514.1|gi|1216903446	174	Azotobacter chroococcum	Bacteria	Proteobacteria	Gammaproteobacteria	Pseudomonadales	Pseudomonadaceae	Azotobacter
WP_155161178	ref|WP_155161178.1|gi|1779107849	157	Sansalvadorimonas verongulae	Bacteria	Proteobacteria	Gammaproteobacteria	Oceanospirillales	Hahellaceae	Sansalvadorimonas
WP_151133016	ref|WP_151133016.1|gi|1757438055	174	Pseudomonas lalkuanensis	Bacteria	Proteobacteria	Gammaproteobacteria	Pseudomonadales	Pseudomonadaceae	Pseudomonas
WP_006890061	ref|WP_006890061.1|gi|493946110	168	Methylobacter tundripaludum	Bacteria	Proteobacteria	Gammaproteobacteria	Methylococcales	Methylococcaceae	Methylobacter
WP_090260613	ref|WP_090260613.1|gi|1222205830	175	Pseudomonas panipatensis	Bacteria	Proteobacteria	Gammaproteobacteria	Pseudomonadales	Pseudomonadaceae	Pseudomonas
WP_018716799	ref|WP_018716799.1|gi|517546591	163	Arhodomonas aquaeolei	Bacteria	Proteobacteria	Gammaproteobacteria	Chromatiales	Ectothiorhodospiraceae	Arhodomonas
WP_040481315	ref|WP_040481315.1|gi|750177241	178	Halomonas boliviensis	Bacteria	Proteobacteria	Gammaproteobacteria	Oceanospirillales	Halomonadaceae	Halomonas
WP_007183501	ref|WP_007183501.1|gi|494332332	157	Hydrocarboniphaga effusa	Bacteria	Proteobacteria	Gammaproteobacteria	Nevskiales	Sinobacteraceae	Hydrocarboniphaga
WP_017939222	ref|WP_017939222.1|gi|516564036	174	Pseudomonas thermotolerans	Bacteria	Proteobacteria	Gammaproteobacteria	Pseudomonadales	Pseudomonadaceae	Pseudomonas
WP_101496750	ref|WP_101496750.1|gi|1324209731	171	Thiopseudomonas denitrificans	Bacteria	Proteobacteria	Gammaproteobacteria	Pseudomonadales	Pseudomonadaceae	Thiopseudomonas
WP_084334038	ref|WP_084334038.1|gi|1180889695	174	Pseudomonas indica	Bacteria	Proteobacteria	Gammaproteobacteria	Pseudomonadales	Pseudomonadaceae	Pseudomonas
WP_102587326	ref|WP_102587326.1|gi|1331039942	172	Halomonas urumqiensis	Bacteria	Proteobacteria	Gammaproteobacteria	Oceanospirillales	Halomonadaceae	Halomonas
WP_133883454	ref|WP_133883454.1|gi|1598243229	158	Panacagrimonas perspica	Bacteria	Proteobacteria	Gammaproteobacteria	Nevskiales	Sinobacteraceae	Panacagrimonas
WP_108132781	ref|WP_108132781.1|gi|1382269192	172	Halomonas	Bacteria	Proteobacteria	Gammaproteobacteria	Oceanospirillales	Halomonadaceae
WP_081668104	ref|WP_081668104.1|gi|1175119477	174	Pseudomonas	Bacteria	Proteobacteria	Gammaproteobacteria	Pseudomonadales	Pseudomonadaceae
WP_034872888	ref|WP_034872888.1|gi|736873245	160	Endozoicomonas montiporae	Bacteria	Proteobacteria	Gammaproteobacteria	Oceanospirillales	Endozoicomonadaceae	Endozoicomonas
WP_110263611	ref|WP_110263611.1|gi|1398346469	158	Sinimarinibacterium flocculans	Bacteria	Proteobacteria	Gammaproteobacteria	Nevskiales	Sinobacteraceae	Sinimarinibacterium
WP_091535152	ref|WP_091535152.1|gi|1223497888	158	Fontimonas thermophila	Bacteria	Proteobacteria	Gammaproteobacteria	Nevskiales	Sinobacteraceae	Fontimonas
WP_068392651	ref|WP_068392651.1|gi|1056980403	168	Ventosimonas gracilis	Bacteria	Proteobacteria	Gammaproteobacteria	Pseudomonadales	Ventosimonadaceae	Ventosimonas
WP_114478913	ref|WP_114478913.1|gi|1434833755	172	Halomonas montanilacus	Bacteria	Proteobacteria	Gammaproteobacteria	Oceanospirillales	Halomonadaceae	Halomonas
WP_021031793	ref|WP_021031793.1|gi|543938453	167	Salinisphaera shabanensis	Bacteria	Proteobacteria	Gammaproteobacteria	Salinisphaerales	Salinisphaeraceae	Salinisphaera
WP_035247173	ref|WP_035247173.1|gi|737263232	156	Alcanivorax jadensis	Bacteria	Proteobacteria	Gammaproteobacteria	Oceanospirillales	Alcanivoracaceae	Alcanivorax
WP_027589313	ref|WP_027589313.1|gi|653575625	174	Pseudomonas	Bacteria	Proteobacteria	Gammaproteobacteria	Pseudomonadales	Pseudomonadaceae
WP_036993977	ref|WP_036993977.1|gi|739124430	174	Pseudomonas furukawaii	Bacteria	Proteobacteria	Gammaproteobacteria	Pseudomonadales	Pseudomonadaceae	Pseudomonas
WP_015005640	ref|WP_015005640.1|gi|504818538	163	Cycloclasticus	Bacteria	Proteobacteria	Gammaproteobacteria	Thiotrichales	Piscirickettsiaceae
WP_131783064	ref|WP_131783064.1|gi|1590812088	160	Legionella gresilensis	Bacteria	Proteobacteria	Gammaproteobacteria	Legionellales	Legionellaceae	Legionella
WP_141318253	ref|WP_141318253.1|gi|1697844752	171	Halomonas halmophila	Bacteria	Proteobacteria	Gammaproteobacteria	Oceanospirillales	Halomonadaceae	Halomonas
WP_207132219	ref|WP_207132219.1|gi|2005951643	182	Halorhodospira neutriphila	Bacteria	Proteobacteria	Gammaproteobacteria	Chromatiales	Ectothiorhodospiraceae	Halorhodospira
WP_115331342	ref|WP_115331342.1|gi|1443128704	160	Legionella busanensis	Bacteria	Proteobacteria	Gammaproteobacteria	Legionellales	Legionellaceae	Legionella
WP_091639530	ref|WP_091639530.1|gi|1223603509	186	Aquisalimonas asiatica	Bacteria	Proteobacteria	Gammaproteobacteria	Chromatiales	Ectothiorhodospiraceae	Aquisalimonas
WP_136938280	ref|WP_136938280.1|gi|1633205844	180	Cobetia marina	Bacteria	Proteobacteria	Gammaproteobacteria	Oceanospirillales	Halomonadaceae	Cobetia
WP_087110427	ref|WP_087110427.1|gi|1199001317	159	Parendozoicomonas haliclonae	Bacteria	Proteobacteria	Gammaproteobacteria	Oceanospirillales	Endozoicomonadaceae	Parendozoicomonas
WP_067518098	ref|WP_067518098.1|gi|1055984864	160	Endozoicomonas ascidiicola	Bacteria	Proteobacteria	Gammaproteobacteria	Oceanospirillales	Endozoicomonadaceae	Endozoicomonas
WP_130538545	ref|WP_130538545.1|gi|1579913884	197	Thiomicrorhabdus indica	Bacteria	Proteobacteria	Gammaproteobacteria	Thiotrichales	Piscirickettsiaceae	Thiomicrorhabdus
WP_028244188	ref|WP_028244188.1|gi|654790212	173	Pseudomonas caeni	Bacteria	Proteobacteria	Gammaproteobacteria	Pseudomonadales	Pseudomonadaceae	Pseudomonas
WP_020583555	ref|WP_020583555.1|gi|522072346	160	Endozoicomonas elysicola	Bacteria	Proteobacteria	Gammaproteobacteria	Oceanospirillales	Endozoicomonadaceae	Endozoicomonas
WP_107938855	ref|WP_107938855.1|gi|1382064518	158	Stenotrophobium rhamnosiphilum	Bacteria	Proteobacteria	Gammaproteobacteria	Nevskiales	Sinobacteraceae	Stenotrophobium
WP_129138531	ref|WP_129138531.1|gi|1566172875	172	Halomonas coralii	Bacteria	Proteobacteria	Gammaproteobacteria	Oceanospirillales	Halomonadaceae	Halomonas
WP_090231286	ref|WP_090231286.1|gi|1222176156	174	Pseudomonas kuykendallii	Bacteria	Proteobacteria	Gammaproteobacteria	Pseudomonadales	Pseudomonadaceae	Pseudomonas
WP_066015880	ref|WP_066015880.1|gi|1053254627	160	Endozoicomonas atrinae	Bacteria	Proteobacteria	Gammaproteobacteria	Oceanospirillales	Endozoicomonadaceae	Endozoicomonas
WP_108444458	ref|WP_108444458.1|gi|1383288532	172	Halomonas denitrificans	Bacteria	Proteobacteria	Gammaproteobacteria	Oceanospirillales	Halomonadaceae	Halomonas
WP_138182479	ref|WP_138182479.1|gi|1668407115	172	Halomonas urmiana	Bacteria	Proteobacteria	Gammaproteobacteria	Oceanospirillales	Halomonadaceae	Halomonas
WP_088742558	ref|WP_088742558.1|gi|1214097591	180	Cobetia	Bacteria	Proteobacteria	Gammaproteobacteria	Oceanospirillales	Halomonadaceae
WP_211207017	ref|WP_211207017.1|gi|2032039376	191	Thiothrix nivea	Bacteria	Proteobacteria	Gammaproteobacteria	Thiotrichales	Thiotrichaceae	Thiothrix
WP_089709949	ref|WP_089709949.1|gi|1221575457	172	Halomonas daqiaonensis	Bacteria	Proteobacteria	Gammaproteobacteria	Oceanospirillales	Halomonadaceae	Halomonas
WP_016415321	ref|WP_016415321.1|gi|512439501	181	Halomonas anticariensis	Bacteria	Proteobacteria	Gammaproteobacteria	Oceanospirillales	Halomonadaceae	Halomonas
WP_026623736	ref|WP_026623736.1|gi|651637830	183	Ectothiorhodospira haloalkaliphila	Bacteria	Proteobacteria	Gammaproteobacteria	Chromatiales	Ectothiorhodospiraceae	Ectothiorhodospira
WP_026288831	ref|WP_026288831.1|gi|648597080	185	Thioalkalivibrio	Bacteria	Proteobacteria	Gammaproteobacteria	Chromatiales	Ectothiorhodospiraceae
WP_139063939	ref|WP_139063939.1|gi|1680390011	181	Thiorhodospira sibirica	Bacteria	Proteobacteria	Gammaproteobacteria	Chromatiales	Ectothiorhodospiraceae	Thiorhodospira
WP_090254177	ref|WP_090254177.1|gi|1222199189	199	Ectothiorhodospira marina	Bacteria	Proteobacteria	Gammaproteobacteria	Chromatiales	Ectothiorhodospiraceae	Ectothiorhodospira
WP_041600778	ref|WP_041600778.1|gi|753845161	166	Halothiobacillus neapolitanus	Bacteria	Proteobacteria	Gammaproteobacteria	Chromatiales	Halothiobacillaceae	Halothiobacillus
WP_146801415	ref|WP_146801415.1|gi|1723956404	170	Halomonas pacifica	Bacteria	Proteobacteria	Gammaproteobacteria	Oceanospirillales	Halomonadaceae	Halomonas
WP_156575360	ref|WP_156575360.1|gi|1783716524	172	Guyparkeria halophila	Bacteria	Proteobacteria	Gammaproteobacteria	Chromatiales	Thioalkalibacteraceae	Guyparkeria
WP_084589257	ref|WP_084589257.1|gi|1181286506	180	Cobetia amphilecti	Bacteria	Proteobacteria	Gammaproteobacteria	Oceanospirillales	Halomonadaceae	Cobetia
WP_047251916	ref|WP_047251916.1|gi|828160885	195	Thioalkalivibrio versutus	Bacteria	Proteobacteria	Gammaproteobacteria	Chromatiales	Ectothiorhodospiraceae	Thioalkalivibrio
WP_200181304	ref|WP_200181304.1|gi|1956213219	188	Ectothiorhodospira mobilis	Bacteria	Proteobacteria	Gammaproteobacteria	Chromatiales	Ectothiorhodospiraceae	Ectothiorhodospira
WP_139349966	ref|WP_139349966.1|gi|1690502619	181	Thioalkalivibrio denitrificans	Bacteria	Proteobacteria	Gammaproteobacteria	Chromatiales	Ectothiorhodospiraceae	Thioalkalivibrio
WP_051079894	ref|WP_051079894.1|gi|916355581	181	Thioalkalivibrio thiocyanodenitrificans	Bacteria	Proteobacteria	Gammaproteobacteria	Chromatiales	Ectothiorhodospiraceae	Thioalkalivibrio
WP_166844632	ref|WP_166844632.1|gi|1826075860	177	Pseudoteredinibacter isoporae	Bacteria	Proteobacteria	Gammaproteobacteria	Cellvibrionales	Cellvibrionaceae	Pseudoteredinibacter
WP_109839277	ref|WP_109839277.1|gi|1393481320	190	Leucothrix pacifica	Bacteria	Proteobacteria	Gammaproteobacteria	Thiotrichales	Thiotrichaceae	Leucothrix
WP_109823056	ref|WP_109823056.1|gi|1393463158	191	Leucothrix arctica	Bacteria	Proteobacteria	Gammaproteobacteria	Thiotrichales	Thiotrichaceae	Leucothrix
WP_200175330	ref|WP_200175330.1|gi|1956206972	172	Ectothiorhodospira shaposhnikovii	Bacteria	Proteobacteria	Gammaproteobacteria	Chromatiales	Ectothiorhodospiraceae	Ectothiorhodospira
WP_049764717	ref|WP_049764717.1|gi|908620526	189	Thioalkalivibrio sulfidiphilus	Bacteria	Proteobacteria	Gammaproteobacteria	Chromatiales	Ectothiorhodospiraceae	Thioalkalivibrio
WP_019624176	ref|WP_019624176.1|gi|518453969	197	Thioalkalivibrio	Bacteria	Proteobacteria	Gammaproteobacteria	Chromatiales	Ectothiorhodospiraceae
WP_076754548	ref|WP_076754548.1|gi|1140905617	167	Ectothiorhodosinus mongolicus	Bacteria	Proteobacteria	Gammaproteobacteria	Chromatiales	Ectothiorhodospiraceae	Ectothiorhodosinus
WP_090206814	ref|WP_090206814.1|gi|1222151432	187	Ectothiorhodospira magna	Bacteria	Proteobacteria	Gammaproteobacteria	Chromatiales	Ectothiorhodospiraceae	Ectothiorhodospira
WP_022952860	ref|WP_022952860.1|gi|551333423	189	Leucothrix mucor	Bacteria	Proteobacteria	Gammaproteobacteria	Thiotrichales	Thiotrichaceae	Leucothrix
WP_043739433	ref|WP_043739433.1|gi|760056553	197	Thioalkalivibrio nitratireducens	Bacteria	Proteobacteria	Gammaproteobacteria	Chromatiales	Ectothiorhodospiraceae	Thioalkalivibrio
WP_006748166	ref|WP_006748166.1|gi|493800242	197	Thioalkalivibrio paradoxus	Bacteria	Proteobacteria	Gammaproteobacteria	Chromatiales	Ectothiorhodospiraceae	Thioalkalivibrio
WP_207907131	ref|WP_207907131.1|gi|2015461661	174	Cocleimonas flava	Bacteria	Proteobacteria	Gammaproteobacteria	Thiotrichales	Thiotrichaceae	Cocleimonas
WP_121852942	ref|WP_121852942.1|gi|1496509614	196	Parashewanella spongiae	Bacteria	Proteobacteria	Gammaproteobacteria	Alteromonadales	Shewanellaceae	Parashewanella
WP_201327573	ref|WP_201327573.1|gi|1958474489	180	Thermotomaculum hydrothermale	Bacteria	Acidobacteria	Holophagae	Thermotomaculales	Thermotomaculaceae	Thermotomaculum
WP_051240496	ref|WP_051240496.1|gi|916633405	173	Tepidiphilus margaritifer	Bacteria	Proteobacteria	Hydrogenophilalia	Hydrogenophilales	Hydrogenophilaceae	Tepidiphilus
WP_169115572	ref|WP_169115572.1|gi|1836754485	186	Tepidiphilus baoligensis	Bacteria	Proteobacteria	Hydrogenophilalia	Hydrogenophilales	Hydrogenophilaceae	Tepidiphilus
WP_055424062	ref|WP_055424062.1|gi|943593480	172	Tepidiphilus	Bacteria	Proteobacteria	Hydrogenophilalia	Hydrogenophilales	Hydrogenophilaceae
WP_119335152	ref|WP_119335152.1|gi|1478136244	184	Hydrogenophilus thermoluteolus	Bacteria	Proteobacteria	Hydrogenophilalia	Hydrogenophilales	Hydrogenophilaceae	Hydrogenophilus
WP_110130175	ref|WP_110130175.1|gi|1397599651	181	Coraliomargarita sinensis	Bacteria	Verrucomicrobia	Opitutae	Puniceicoccales	Puniceicoccaceae	Coraliomargarita
WP_200358930	ref|WP_200358930.1|gi|1956478096	178	Pelagicoccus mobilis	Bacteria	Verrucomicrobia	Opitutae	Puniceicoccales	Puniceicoccaceae	Pelagicoccus
WP_096057534	ref|WP_096057534.1|gi|1243964192	187	Nibricoccus aquaticus	Bacteria	Verrucomicrobia	Opitutae	Opitutales	Opitutaceae	Nibricoccus
WP_185659092	ref|WP_185659092.1|gi|1893739192	179	Pelagicoccus albus	Bacteria	Verrucomicrobia	Opitutae	Puniceicoccales	Puniceicoccaceae	Pelagicoccus
WP_189511509	ref|WP_189511509.1|gi|1906753488	181	Cerasicoccus arenae	Bacteria	Verrucomicrobia	Opitutae	Puniceicoccales	Puniceicoccaceae	Cerasicoccus
WP_144228348	ref|WP_144228348.1|gi|1716948150	182	Rariglobus hedericola	Bacteria	Verrucomicrobia	Opitutae	Opitutales	Opitutaceae	Rariglobus
WP_108825581	ref|WP_108825581.1|gi|1387914228	179	Ereboglobus luteus	Bacteria	Verrucomicrobia	Opitutae	Opitutales	Opitutaceae	Ereboglobus
WP_069963779	ref|WP_069963779.1|gi|1072773910	176	Lacunisphaera limnophila	Bacteria	Verrucomicrobia	Opitutae	Opitutales	Opitutaceae	Lacunisphaera
WP_083767772	ref|WP_083767772.1|gi|1180248967	188	Opitutus terrae	Bacteria	Verrucomicrobia	Opitutae	Opitutales	Opitutaceae	Opitutus
WP_068711106	ref|WP_068711106.1|gi|1057350769	186	Cephaloticoccus capnophilus	Bacteria	Verrucomicrobia	Opitutae	Opitutales	Opitutaceae	Cephaloticoccus
WP_185693085	ref|WP_185693085.1|gi|1893778063	183	Puniceicoccus vermicola	Bacteria	Verrucomicrobia	Opitutae	Puniceicoccales	Puniceicoccaceae	Puniceicoccus
WP_043589574	ref|WP_043589574.1|gi|759903158	177	Geminisphaera colitermitum	Bacteria	Verrucomicrobia	Opitutae	Opitutales	Opitutaceae	Geminisphaera
WP_083777489	ref|WP_083777489.1|gi|1180258684	180	Coraliomargarita akajimensis	Bacteria	Verrucomicrobia	Opitutae	Puniceicoccales	Puniceicoccaceae	Coraliomargarita
WP_185674701	ref|WP_185674701.1|gi|1893757152	178	Ruficoccus amylovorans	Bacteria	Verrucomicrobia	Opitutae	Puniceicoccales	Puniceicoccaceae	Ruficoccus
WP_129047659	ref|WP_129047659.1|gi|1565698333	179	Oleiharenicola lentus	Bacteria	Verrucomicrobia	Opitutae	Opitutales	Opitutaceae	Oleiharenicola
WP_006982718	ref|WP_006982718.1|gi|494040593	149	Chthoniobacter flavus	Bacteria	Verrucomicrobia	Spartobacteria	Chthoniobacterales	Chthoniobacteraceae	Chthoniobacter
WP_174548589	ref|WP_174548589.1|gi|1853947236	159	Terrimicrobium sacchariphilum	Bacteria	Verrucomicrobia	Terrimicrobia	Terrimicrobiales	Terrimicrobiaceae	Terrimicrobium
WP_142659618	ref|WP_142659618.1|gi|1705310368	173	Methylacidimicrobium tartarophylax	Bacteria	Verrucomicrobia	Verrucomicrobia incertae sedis	Methylacidimicrobium
WP_142525436	ref|WP_142525436.1|gi|1705163686	173	Methylacidimicrobium cyclopophantes	Bacteria	Verrucomicrobia	Verrucomicrobia incertae sedis	Methylacidimicrobium
WP_143185197	ref|WP_143185197.1|gi|1707465334	152	Rubritalea squalenifaciens	Bacteria	Verrucomicrobia	Verrucomicrobiae	Verrucomicrobiales	Rubritaleaceae	Rubritalea
WP_012420729	ref|WP_012420729.1|gi|501389163	156	Akkermansia muciniphila	Bacteria	Verrucomicrobia	Verrucomicrobiae	Verrucomicrobiales	Akkermansiaceae	Akkermansia
WP_200268612	ref|WP_200268612.1|gi|1956306101	175	Luteolibacter pohnpeiensis	Bacteria	Verrucomicrobia	Verrucomicrobiae	Verrucomicrobiales	Verrucomicrobiaceae	Luteolibacter
WP_029190898	ref|WP_029190898.1|gi|656244268	154	Verrucomicrobium spinosum	Bacteria	Verrucomicrobia	Verrucomicrobiae	Verrucomicrobiales	Verrucomicrobiaceae	Verrucomicrobium
WP_169455887	ref|WP_169455887.1|gi|1838405094	191	Luteolibacter luteus	Bacteria	Verrucomicrobia	Verrucomicrobiae	Verrucomicrobiales	Verrucomicrobiaceae	Luteolibacter
WP_200391770	ref|WP_200391770.1|gi|1956512050	177	Roseibacillus ishigakijimensis	Bacteria	Verrucomicrobia	Verrucomicrobiae	Verrucomicrobiales	Verrucomicrobiaceae	Roseibacillus
WP_184212889	ref|WP_184212889.1|gi|1891997099	185	Prosthecobacter dejongeii	Bacteria	Verrucomicrobia	Verrucomicrobiae	Verrucomicrobiales	Verrucomicrobiaceae	Prosthecobacter
WP_138087894	ref|WP_138087894.1|gi|1667977376	154	Phragmitibacter flavus	Bacteria	Verrucomicrobia	Verrucomicrobiae	Verrucomicrobiales	Verrucomicrobiaceae	Phragmitibacter
WP_078816206	ref|WP_078816206.1|gi|1154910357	158	Prosthecobacter debontii	Bacteria	Verrucomicrobia	Verrucomicrobiae	Verrucomicrobiales	Verrucomicrobiaceae	Prosthecobacter
WP_200392227	ref|WP_200392227.1|gi|1956512507	153	Roseibacillus ishigakijimensis	Bacteria	Verrucomicrobia	Verrucomicrobiae	Verrucomicrobiales	Verrucomicrobiaceae	Roseibacillus
WP_133796146	ref|WP_133796146.1|gi|1598154673	160	Prosthecobacter fusiformis	Bacteria	Verrucomicrobia	Verrucomicrobiae	Verrucomicrobiales	Verrucomicrobiaceae	Prosthecobacter
WP_105042303	ref|WP_105042303.1|gi|1353604758	150	Rubritalea profundi	Bacteria	Verrucomicrobia	Verrucomicrobiae	Verrucomicrobiales	Rubritaleaceae	Rubritalea
WP_184343075	ref|WP_184343075.1|gi|1892131635	154	Prosthecobacter vanneervenii	Bacteria	Verrucomicrobia	Verrucomicrobiae	Verrucomicrobiales	Verrucomicrobiaceae	Prosthecobacter
WP_146850028	ref|WP_146850028.1|gi|1724021794	141	Brevifollis gellanilyticus	Bacteria	Verrucomicrobia	Verrucomicrobiae	Verrucomicrobiales	Verrucomicrobiaceae
WP_184017242	ref|WP_184017242.1|gi|1891797459	176	Haloferula luteola	Bacteria	Verrucomicrobia	Verrucomicrobiae	Verrucomicrobiales	Verrucomicrobiaceae	Haloferula
WP_007413989	ref|WP_007413989.1|gi|494656045	188	Pedosphaera parvula	Bacteria	Verrucomicrobia	Verrucomicrobiae	Verrucomicrobiales	Verrucomicrobia subdivision 3	Pedosphaera
WP_018970560	ref|WP_018970560.1|gi|517800352	152	Rubritalea marina	Bacteria	Verrucomicrobia	Verrucomicrobiae	Verrucomicrobiales	Rubritaleaceae	Rubritalea
WP_200311044	ref|WP_200311044.1|gi|1956351888	175	Persicirhabdus sediminis	Bacteria	Verrucomicrobia	Verrucomicrobiae	Verrucomicrobiales	Verrucomicrobiaceae	Persicirhabdus
WP_113960565	ref|WP_113960565.1|gi|1430909946	155	Roseimicrobium gellanilyticum	Bacteria	Verrucomicrobia	Verrucomicrobiae	Verrucomicrobiales	Verrucomicrobiaceae	Roseimicrobium
WP_189573930	ref|WP_189573930.1|gi|1906823592	154	Roseibacillus persicicus	Bacteria	Verrucomicrobia	Verrucomicrobiae	Verrucomicrobiales	Verrucomicrobiaceae	Roseibacillus
WP_067777951	ref|WP_067777951.1|gi|1056328560	155	Akkermansia glycaniphila	Bacteria	Verrucomicrobia	Verrucomicrobiae	Verrucomicrobiales	Akkermansiaceae	Akkermansia
WP_072658505	ref|WP_072658505.1|gi|1119751722	155	Mariprofundus micogutta	Bacteria	Proteobacteria	Zetaproteobacteria	Mariprofundales	Mariprofundaceae	Mariprofundus
WP_100277154	ref|WP_100277154.1|gi|1280953845	154	Mariprofundus aestuarium	Bacteria	Proteobacteria	Zetaproteobacteria	Mariprofundales	Mariprofundaceae	Mariprofundus
WP_038247757	ref|WP_038247757.1|gi|740414545	154	Ghiorsea bivora	Bacteria	Proteobacteria	Zetaproteobacteria	Ghiorsea
WP_009849085	ref|WP_009849085.1|gi|497534887	154	Mariprofundus ferrooxydans	Bacteria	Proteobacteria	Zetaproteobacteria	Mariprofundales	Mariprofundaceae	Mariprofundus
